# Supplementary material for: CASSPER is a semantic segmentation-based particle picking algorithm for single-particle cryo-electron microscopy
Source: Commun Biol. 2021 Feb 15;4:200. doi: 10.1038/s42003-021-01721-1 (PMC7884729; doi:10.1038/s42003-021-01721-1)
Supplement: Supplementary file 4 — Supplementary Data 1 [file 42003_2021_1721_MOESM4_ESM.xlsx]

## Sheet: Figure 3
Figure 3 a Data for curve 10017
Epoch	Protein	Ice	Background	Carbon	MeanIOU	F1Score
0	0.164741	0.380238	0.237415	0.617141	0.0908623	0.144131
1	0.16457	0.337169	0.25537	0.620551	0.0964587	0.155174
2	0.164083	0.329807	0.272278	0.622061	0.101648	0.166305
3	0.163119	0.334165	0.293375	0.623695	0.108435	0.18097
4	0.160672	0.280753	0.319049	0.612314	0.114808	0.197158
5	0.156093	0.264463	0.345834	0.615468	0.122767	0.217415
6	0.15474	0.269318	0.373118	0.608862	0.130781	0.238516
7	0.148746	0.317326	0.405708	0.61273	0.139953	0.264164
8	0.144507	0.397701	0.441007	0.613529	0.15049	0.293646
9	0.138201	0.390304	0.4835	0.612311	0.161645	0.329254
10	0.127864	0.342363	0.520607	0.594039	0.171299	0.362315
11	0.118828	0.275938	0.570503	0.592756	0.183809	0.407303
12	0.106503	0.234657	0.626899	0.588341	0.199421	0.460591
13	0.092783	0.228316	0.679768	0.582411	0.21037	0.511109
14	0.0837703	0.19398	0.716173	0.571456	0.218835	0.549177
15	0.071054	0.193373	0.763241	0.56281	0.232522	0.598875
16	0.056798	0.11751	0.814618	0.566256	0.24629	0.653429
17	0.049858	0.115015	0.845208	0.55225	0.258146	0.690787
18	0.0377487	0.075384	0.877135	0.554609	0.26652	0.726968
19	0.032377	0.068299	0.891642	0.546634	0.269823	0.745692
20	0.0256087	0.0682732	0.912154	0.541374	0.282659	0.774252
21	0.020982	0.0613052	0.920562	0.532947	0.284628	0.786493
22	0.0173263	0.0602905	0.92914	0.529713	0.291041	0.800703
23	0.013051	0.129192	0.940056	0.528001	0.305326	0.819917
24	0.00976875	0.0976145	0.944356	0.523524	0.306996	0.82626
25	0.009493	0.117188	0.949914	0.518308	0.317681	0.837836
26	0.007844	0.0950612	0.954778	0.512572	0.325645	0.847919
27	0.0061385	0.092508	0.958311	0.510965	0.327207	0.852201
28	0.00548075	0.15044	0.960928	0.508872	0.328124	0.85481
29	0.00548725	0.134815	0.963498	0.507186	0.333352	0.859856
30	0.00545125	0.159993	0.966437	0.505718	0.337169	0.863772
31	0.00473875	0.128313	0.968549	0.50616	0.338844	0.866216
32	0.004986	0.153426	0.972965	0.50418	0.348126	0.873305
33	0.0051155	0.157918	0.974365	0.503997	0.347189	0.873305
34	0.0043365	0.181635	0.975086	0.5043	0.34395	0.871667
35	0.00519175	0.189482	0.978067	0.504429	0.349235	0.874866
36	0.00684825	0.175178	0.979244	0.503932	0.348502	0.87442
37	0.00966175	0.164906	0.981545	0.503556	0.353841	0.877763
38	0.0126833	0.132217	0.983459	0.503638	0.358457	0.880229
39	0.022541	0.119845	0.984622	0.502827	0.36173	0.881042
40	0.0417677	0.0996445	0.985308	0.503694	0.370424	0.8822
41	0.0787927	0.025695	0.984036	0.503065	0.378084	0.879887
42	0.13616	0.0205882	0.980197	0.502035	0.392891	0.877014
43	0.213866	0.017647	0.974664	0.502551	0.405916	0.872362
44	0.250446	0.0558823	0.973909	0.501177	0.422345	0.876101
45	0.348979	0.0294118	0.963552	0.501869	0.432441	0.868799
46	0.402183	0.014706	0.957637	0.503995	0.440435	0.866546
47	0.42753	0.00294125	0.958375	0.503701	0.447853	0.870024
48	0.427912	0.00294125	0.960163	0.512671	0.45162	0.87193
49	0.477848	0.00294125	0.954511	0.511578	0.456711	0.870325
50	0.488794	0	0.954472	0.532091	0.467978	0.872759
51	0.464666	0	0.961742	0.514129	0.471782	0.880776
52	0.527621	0	0.950828	0.532869	0.473368	0.871687
53	0.508959	0	0.94839	0.61479	0.491006	0.868749
54	0.485226	0	0.959566	0.562601	0.483581	0.880558
55	0.553198	0	0.949281	0.539868	0.485508	0.87485
56	0.562542	0.00274725	0.951298	0.52298	0.485675	0.878252
57	0.58377	0	0.944097	0.564364	0.48787	0.871212
58	0.573287	0.00274725	0.949694	0.562823	0.491507	0.876594
59	0.586108	0.00824175	0.95019	0.55113	0.499633	0.879525
60	0.584253	0	0.946596	0.593009	0.503451	0.875868
61	0.60291	0.0054945	0.950174	0.527346	0.501193	0.884486
62	0.582133	0.0054945	0.951685	0.579437	0.508298	0.882056
63	0.601858	0.00824175	0.953431	0.511744	0.497537	0.886751
64	0.575962	0.0054945	0.956109	0.581736	0.510323	0.885769
65	0.561083	0	0.959991	0.517709	0.500198	0.891295
66	0.549725	0	0.963384	0.511697	0.500638	0.895043
67	0.549277	0	0.963557	0.518346	0.49744	0.892867
68	0.546173	0.00274725	0.963655	0.53645	0.505768	0.892964
69	0.570131	0	0.962654	0.50805	0.499989	0.895122
70	0.676307	0.0054945	0.941892	0.533946	0.506599	0.881848
71	0.623575	0	0.953337	0.555605	0.513904	0.887973
72	0.655055	0	0.947861	0.503559	0.499438	0.886949
73	0.653887	0	0.951675	0.515357	0.50588	0.889161
74	0.622681	0.00274725	0.953077	0.524898	0.500454	0.886516
75	0.701366	0.00274725	0.942495	0.575877	0.520404	0.883858
76	0.567163	0	0.965488	0.517988	0.504849	0.896072
77	0.585929	0	0.964422	0.53117	0.50831	0.895901
78	0.622217	0	0.953257	0.531134	0.503895	0.888142
79	0.662162	0.0088235	0.931279	0.733612	0.542557	0.866186
80	0.624231	0	0.956006	0.511773	0.509171	0.892102
81	0.672264	0	0.945524	0.535444	0.510425	0.884046
82	0.658839	0.00588225	0.954534	0.542713	0.520289	0.892463
83	0.708074	0.0005365	0.925458	0.701025	0.546238	0.868166
84	0.71772	0.003219	0.946792	0.538895	0.521272	0.890208
85	0.711882	0.0054945	0.946624	0.536137	0.517086	0.889967
86	0.706135	0.0189978	0.946212	0.603249	0.5351	0.886843
87	0.610804	0	0.939623	0.702692	0.532275	0.873139
88	0.733973	0.001073	0.940968	0.552258	0.523575	0.886552
89	0.752552	0	0.9393	0.599122	0.537162	0.886336
90	0.665474	0.0117647	0.951425	0.643114	0.546948	0.891053
91	0.772979	0	0.934382	0.508718	0.506775	0.883893
92	0.686009	0.00294125	0.952031	0.517941	0.513152	0.891678
93	0.766357	0.0536263	0.935704	0.546473	0.531616	0.883423
94	0.707024	0.0123847	0.936998	0.565399	0.516607	0.879567
95	0.695748	0.037996	0.93565	0.682516	0.550751	0.880131
96	0.688989	0	0.943593	0.535967	0.508441	0.883102
97	0.738323	0.0779895	0.940152	0.596748	0.537922	0.883473
98	0.732614	0.0405035	0.939637	0.544684	0.526685	0.884597
99	0.673976	0	0.956955	0.538757	0.526303	0.897156
100	0.699402	0.0016095	0.951626	0.559673	0.531316	0.893607
101	0.779909	0.080245	0.932124	0.612235	0.557548	0.883027
102	0.613881	0.0975878	0.970834	0.629031	0.577537	0.907268
103	0.612355	0.032967	0.965066	0.531183	0.525163	0.897636
104	0.749667	0.0973997	0.953844	0.564007	0.567886	0.899914
105	0.661455	0.134712	0.930127	0.929829	0.620898	0.888158
106	0.769425	0.211284	0.943523	0.622234	0.586753	0.896128
107	0.679308	0.194434	0.958828	0.528262	0.561821	0.899163
108	0.730005	0.233273	0.948073	0.567668	0.566697	0.893218
109	0.772233	0.375082	0.946645	0.533246	0.572267	0.895135
110	0.800115	0.363943	0.944002	0.59011	0.59526	0.89727
111	0.73094	0.262302	0.957294	0.531722	0.578963	0.902636
112	0.708207	0.425069	0.959764	0.640528	0.618258	0.903757
113	0.803865	0.281936	0.913314	0.936097	0.648701	0.8905
114	0.684299	0.0118675	0.949719	0.552876	0.506995	0.88382
115	0.690701	0.12838	0.961585	0.572228	0.560965	0.903207
116	0.660369	0.0924515	0.962714	0.671592	0.582456	0.909558
117	0.615223	0.247913	0.96135	0.566432	0.54764	0.896758
118	0.724459	0.335352	0.942751	0.63046	0.581534	0.895405
119	0.687959	0.113634	0.941295	0.780679	0.582935	0.888158
120	0.620872	0.356511	0.960674	0.593194	0.56281	0.897214
121	0.698766	0.395672	0.95385	0.649625	0.570661	0.900283
122	0.801651	0.587932	0.937627	0.790997	0.635894	0.905584
123	0.647202	0.513577	0.958531	0.769	0.613811	0.905803
124	0.689529	0.642521	0.957126	0.814329	0.641496	0.916099
125	0.729152	0.394612	0.95249	0.631184	0.612847	0.900139
126	0.73728	0.321687	0.955868	0.708159	0.623628	0.912265
127	0.466377	0.328216	0.984505	0.629846	0.583694	0.91493
128	0.690467	0.486076	0.96806	0.615057	0.614462	0.914837
129	0.723228	0.464369	0.96097	0.752351	0.637354	0.923523
130	0.777442	0.508498	0.948584	0.683769	0.614487	0.912822
131	0.791512	0.514346	0.942498	0.678899	0.615588	0.906575
132	0.731239	0.476275	0.951769	0.67375	0.607776	0.912034
133	0.660174	0.09834	0.967979	0.538893	0.531344	0.898972
134	0.661178	0.172772	0.96496	0.54236	0.55055	0.903052
135	0.696617	0.389484	0.958596	0.753366	0.608567	0.920444
136	0.749012	0.279659	0.956118	0.836229	0.633641	0.91869
137	0.718426	0.535353	0.95662	0.868667	0.645972	0.921379
138	0.768477	0.53678	0.949283	0.88474	0.667261	0.922416
139	0.748101	0.545918	0.946919	0.949758	0.676046	0.925657
140	0.684456	0.538964	0.957112	0.826878	0.641639	0.921482
141	0.757837	0.401578	0.950141	0.804573	0.637972	0.907733
142	0.848363	0.543568	0.921957	0.946319	0.696851	0.909776
143	0.805989	0.56301	0.928876	0.918171	0.65707	0.907758
144	0.564185	0.417427	0.9737	0.799164	0.627669	0.918184
145	0.632769	0.534995	0.964407	0.895707	0.663721	0.926133
146	0.705666	0.397408	0.960638	0.766389	0.637693	0.920712
147	0.737885	0.525099	0.952264	0.832122	0.658232	0.924036
148	0.724261	0.541388	0.959222	0.803307	0.65476	0.921084
149	0.710121	0.305163	0.954537	0.949236	0.674848	0.92916
150	0.686778	0.283508	0.966226	0.537859	0.568005	0.906791
151	0.754718	0.398145	0.94388	0.829186	0.646507	0.918547
152	0.658694	0.419705	0.973282	0.789029	0.653565	0.933002
153	0.762518	0.576024	0.940546	0.859426	0.653445	0.916168
154	0.618642	0.370971	0.967722	0.869786	0.649113	0.929485
155	0.708892	0.563328	0.953832	0.744328	0.640649	0.914855
156	0.674634	0.514418	0.96059	0.712412	0.62895	0.921081
157	0.670495	0.559451	0.967906	0.802516	0.653597	0.926449
158	0.720059	0.385506	0.961412	0.639618	0.610312	0.914068
159	0.709964	0.382956	0.95235	0.657153	0.61456	0.896291
160	0.769083	0.473217	0.939938	0.781328	0.629261	0.896141
161	0.685843	0.471929	0.949868	0.739836	0.607626	0.897651
162	0.702151	0.477066	0.959041	0.811964	0.654744	0.919887
163	0.807153	0.592131	0.939013	0.845531	0.648914	0.913037
164	0.826498	0.549715	0.943158	0.839891	0.670108	0.919321
165	0.816952	0.542732	0.932658	0.85457	0.660778	0.909834
166	0.690678	0.561858	0.952417	0.924265	0.677877	0.914432
167	0.718179	0.455164	0.940951	0.855584	0.641019	0.907342
168	0.833994	0.586517	0.931109	0.881984	0.658694	0.913045
169	0.75704	0.651595	0.946921	0.833303	0.658251	0.918958
170	0.734498	0.551636	0.948082	0.930737	0.710844	0.921337
171	0.789545	0.560332	0.951747	0.918445	0.720544	0.928775
172	0.62433	0.0718315	0.97647	0.509594	0.542316	0.908214
173	0.719493	0.488391	0.95787	0.71941	0.653802	0.906901
174	0.751402	0.467911	0.946222	0.819631	0.678636	0.912773
175	0.77633	0.532139	0.954456	0.875837	0.70156	0.925485
176	0.748482	0.597439	0.95666	0.849623	0.683957	0.925686
177	0.766036	0.508267	0.952869	0.845819	0.695519	0.922445
178	0.773272	0.526969	0.948194	0.862939	0.699984	0.919273
179	0.755188	0.57735	0.961765	0.896149	0.72352	0.935126
180	0.802712	0.586424	0.948459	0.861722	0.685319	0.924875
181	0.745686	0.531622	0.95562	0.868962	0.705969	0.927426
182	0.810346	0.420046	0.942504	0.927615	0.697487	0.925335
183	0.79985	0.384242	0.950203	0.851555	0.668175	0.928457
184	0.792419	0.522967	0.945237	0.843104	0.678849	0.923202
185	0.768549	0.492684	0.95721	0.916694	0.717484	0.931379
186	0.897531	0.597542	0.927319	0.932288	0.712147	0.919651
187	0.718367	0.485754	0.959327	0.884448	0.694451	0.92592
188	0.819827	0.573153	0.952203	0.871297	0.700762	0.93087
189	0.732782	0.45091	0.959048	0.849231	0.677179	0.926367
190	0.747541	0.509305	0.95572	0.645405	0.620352	0.91005
191	0.755444	0.409101	0.961234	0.669064	0.652023	0.912405
192	0.725678	0.521309	0.96809	0.772027	0.671108	0.932156
193	0.759589	0.552897	0.959628	0.812381	0.679148	0.928468
194	0.688979	0.540816	0.966194	0.916251	0.707194	0.929783
195	0.743379	0.533712	0.949916	0.867609	0.697263	0.915253
196	0.710121	0.514455	0.964806	0.843111	0.69907	0.924581
197	0.742583	0.537403	0.963039	0.86421	0.711311	0.928027
198	0.805451	0.662427	0.955261	0.890609	0.714091	0.929513
199	0.816522	0.669401	0.951324	0.929882	0.731783	0.932388
200	0.781938	0.611704	0.943706	0.871896	0.686446	0.915262
201	0.828115	0.0452473	0.941709	0.500088	0.536165	0.897481
202	0.7544	0	0.961615	0.510813	0.527831	0.903111
203	0.720129	0.45663	0.961781	0.770194	0.654979	0.920106
204	0.804303	0.505689	0.942406	0.830462	0.675122	0.918995
205	0.748411	0.538894	0.959936	0.806871	0.676028	0.928168
206	0.783572	0.433127	0.957971	0.762269	0.663736	0.924802
207	0.784768	0.567473	0.949163	0.810692	0.671729	0.922839
208	0.724479	0.479671	0.959546	0.832606	0.680302	0.929031
209	0.788092	0.580116	0.954312	0.834147	0.678979	0.930219
210	0.691681	0.326101	0.968159	0.78791	0.663455	0.933952
211	0.761078	0.410335	0.942129	0.875406	0.66802	0.917388
212	0.780064	0.438731	0.947564	0.834474	0.674806	0.920063
213	0.718037	0.475999	0.960975	0.8886	0.688681	0.929148
214	0.765444	0.389206	0.957979	0.822445	0.682791	0.928662
215	0.780328	0.445773	0.945446	0.818875	0.673981	0.920137
216	0.732482	0.504395	0.963681	0.767147	0.678392	0.928062
217	0.70187	0.0611587	0.965049	0.507051	0.541317	0.904658
218	0.818099	0.114724	0.943398	0.883791	0.648877	0.925609
219	0.708842	0.264864	0.956804	0.861749	0.66242	0.926167
220	0.750198	0.207529	0.955233	0.896379	0.662936	0.928671
221	0.791155	0.402509	0.927114	0.934305	0.678264	0.910699
222	0.766665	0.262613	0.948001	0.898435	0.662419	0.924301
223	0.816466	0.502734	0.945612	0.934235	0.703148	0.929816
224	0.812725	0.269347	0.949523	0.878713	0.673975	0.928234
225	0.782739	0.293291	0.956475	0.90322	0.688535	0.933452
226	0.763749	0.309452	0.944736	0.89169	0.670486	0.919888
227	0.82218	0.307254	0.949635	0.892269	0.686946	0.927863
228	0.72594	0.450616	0.9671	0.763655	0.665584	0.924381
229	0.675042	0.404156	0.969218	0.855049	0.658153	0.928687
230	0.709518	0.239749	0.96182	0.89254	0.662691	0.929489
231	0.746208	0.276589	0.958687	0.879956	0.67217	0.929591
232	0.702958	0.227021	0.960187	0.922534	0.664336	0.930265
233	0.769524	0.29382	0.958203	0.853961	0.665973	0.931358
234	0.71695	0.293396	0.955075	0.853202	0.661814	0.924236
235	0.679892	0.299288	0.966312	0.868376	0.668868	0.931053
236	0.697146	0.351477	0.963766	0.800931	0.660733	0.92696
237	0.685306	0.461108	0.964093	0.793604	0.663644	0.929535
238	0.651649	0.421129	0.969692	0.756761	0.650871	0.925509
239	0.782002	0.540945	0.954456	0.885046	0.712911	0.930148
240	0.726492	0.432879	0.958601	0.862714	0.680961	0.928996
241	0.818619	0.634549	0.949212	0.860246	0.688499	0.927983
242	0.730648	0.49838	0.954824	0.784966	0.657935	0.920199
243	0.727265	0.492246	0.963829	0.930434	0.718946	0.932552
244	0.725698	0.551713	0.966558	0.893549	0.709979	0.934809
245	0.728692	0.620159	0.965049	0.84124	0.687693	0.932161
246	0.816047	0.592022	0.956723	0.863428	0.700925	0.931022
247	0.696262	0.373429	0.968376	0.882762	0.690242	0.936264
248	0.803712	0.460698	0.944752	0.875201	0.687916	0.918463
249	0.769889	0.518804	0.951236	0.777707	0.662429	0.918732
250	0.835674	0.491048	0.950641	0.898959	0.713245	0.928828
251	0.835139	0.618808	0.946301	0.927149	0.731237	0.927953
252	0.7699	0.529477	0.956429	0.925809	0.726252	0.931822
253	0.73653	0.228256	0.964541	0.925951	0.684275	0.938487
254	0.823289	0	0.949457	0.659008	0.579936	0.907248
255	0.82766	0.462255	0.930125	0.735582	0.633594	0.886063
256	0.77011	0.447742	0.95213	0.908308	0.684026	0.923555
257	0.721616	0.43826	0.967318	0.832349	0.67213	0.929406
258	0.799147	0.562561	0.956187	0.849897	0.68993	0.928334
259	0.798561	0.514288	0.950166	0.864261	0.690366	0.923651
260	0.76385	0.454871	0.963311	0.879426	0.701158	0.932929
261	0.737067	0.438658	0.965195	0.826005	0.680548	0.931104
262	0.732172	0.491896	0.967645	0.848965	0.705549	0.935366
263	0.742869	0.439111	0.968224	0.796586	0.681823	0.933599
264	0.780414	0.464714	0.954816	0.905616	0.71216	0.928816
265	0.703052	0.301258	0.971833	0.869617	0.684642	0.935254
266	0.821386	0.486063	0.954014	0.912111	0.723606	0.934609
267	0.632392	0.317535	0.974516	0.845144	0.661904	0.929364
268	0.743516	0.246784	0.967947	0.823659	0.665976	0.931863
269	0.840947	0.628678	0.954104	0.845082	0.700443	0.931882
270	0.801921	0.534648	0.960925	0.877643	0.707399	0.934731
271	0.852733	0.628187	0.943658	0.884119	0.696812	0.926389
272	0.814818	0.525798	0.958457	0.846478	0.696296	0.931939
273	0.795555	0.535196	0.953166	0.808029	0.680734	0.922334
274	0.803304	0.467187	0.955507	0.907424	0.700553	0.934331
275	0.593585	0.378263	0.982104	0.894688	0.684786	0.937179
276	0.712403	0.311324	0.971155	0.884958	0.681913	0.936145
277	0.848043	0.594833	0.948747	0.945009	0.746677	0.934728
278	0.731516	0.448858	0.968368	0.871773	0.702907	0.935589
279	0.829782	0.519935	0.95117	0.917537	0.720522	0.931621
280	0.815271	0.54486	0.951453	0.907699	0.719097	0.929145
281	0.651639	0.458258	0.973606	0.832801	0.690773	0.930855
282	0.807253	0.478785	0.963163	0.858336	0.707605	0.934985
283	0.784265	0.390298	0.961332	0.774239	0.67836	0.928121
284	0.816694	0.550122	0.955127	0.910243	0.725094	0.933749
285	0.850869	0.54338	0.954208	0.824539	0.700232	0.932172
286	0.760031	0.251787	0.956476	0.78394	0.646832	0.923295
287	0.883179	0.456366	0.937295	0.853459	0.686625	0.920313
288	0.810814	0.481311	0.94556	0.90988	0.700763	0.923709
289	0.721249	0.35043	0.962805	0.817717	0.664108	0.923694
290	0.763535	0.538578	0.966086	0.871422	0.705039	0.933421
291	0.796777	0.380874	0.960662	0.844548	0.694538	0.931499
292	0.824161	0.483569	0.948833	0.913566	0.711443	0.927222
293	0.830844	0.392295	0.949484	0.878185	0.697511	0.924989
294	0.872466	0.482552	0.929183	0.826085	0.67852	0.90424
295	0.705998	0.114769	0.971193	0.792513	0.623671	0.922166
296	0.791324	0.163627	0.954347	0.824901	0.643705	0.922249
297	0.781939	0.159871	0.960971	0.883854	0.661713	0.93091
298	0.753788	0.168121	0.958719	0.847762	0.64929	0.924557
299	0.819356	0.197627	0.957352	0.872668	0.671229	0.931892
Figure 3 a Data for curve 10081
				Epoch	Protein	Ice	Background	Carbon	MeanIOU	F1Score
				0	0.218977	0.962185	0.270056	1	0.139508	0.133387
				1	0.229048	0.943277	0.278214	1	0.143828	0.140152
				2	0.23709	0.914566	0.286011	1	0.147806	0.146541
				3	0.243503	0.89916	0.293402	1	0.151485	0.152648
				4	0.24936	0.885854	0.301843	1	0.155648	0.159674
				5	0.252456	0.869748	0.310878	1	0.160016	0.166997
				6	0.257528	0.856443	0.32027	1	0.164648	0.174928
				7	0.260473	0.843838	0.330767	1	0.169603	0.18369
				8	0.262634	0.836134	0.340919	1	0.174329	0.192312
				9	0.263748	0.827731	0.351731	1	0.179282	0.201655
				10	0.268493	0.821429	0.363057	1	0.184846	0.211885
				11	0.26986	0.817227	0.377417	1	0.191563	0.224719
				12	0.273539	0.815126	0.389343	1	0.197457	0.235864
				13	0.276707	0.809524	0.40507	1	0.205041	0.250629
				14	0.278899	0.804622	0.421338	1	0.212801	0.266144
				15	0.281617	0.801821	0.439324	1	0.221444	0.283769
				16	0.285198	0.798319	0.456062	1	0.22966	0.300603
				17	0.287016	0.803922	0.480178	1	0.241272	0.325282
				18	0.288843	0.814426	0.502257	1	0.251988	0.348436
				19	0.29015	0.813725	0.523841	1	0.262398	0.371487
				20	0.296033	0.813025	0.542676	1	0.27215	0.392301
				21	0.302023	0.810924	0.56412	1	0.283212	0.416402
				22	0.30786	0.806022	0.583142	1	0.293161	0.438151
				23	0.315831	0.817227	0.610693	1	0.30781	0.470285
				24	0.322313	0.822129	0.62621	1	0.316591	0.488673
				25	0.329986	0.834734	0.649831	1	0.329393	0.517117
				26	0.344111	0.830532	0.666893	1	0.340159	0.538386
				27	0.356982	0.841036	0.684298	1	0.351061	0.56023
				28	0.371503	0.848039	0.70171	1	0.362188	0.582462
				29	0.392009	0.84944	0.715798	1	0.372366	0.601312
				30	0.412463	0.855742	0.727139	1	0.381512	0.61678
				31	0.43338	0.856443	0.739661	1	0.391399	0.63386
				32	0.460857	0.848039	0.75006	1	0.400922	0.648832
				33	0.484423	0.851541	0.758004	1	0.409459	0.660375
				34	0.512556	0.853641	0.765801	1	0.418068	0.672335
				35	0.53431	0.862745	0.775127	1	0.426286	0.685882
				36	0.558169	0.864846	0.783637	1	0.434546	0.698539
				37	0.583381	0.851541	0.792126	1	0.443116	0.711269
				38	0.592407	0.84944	0.800043	1	0.449945	0.721919
				39	0.611424	0.845238	0.807643	1	0.457024	0.733282
				40	0.62715	0.843137	0.815645	1	0.46457	0.744884
				41	0.638714	0.848739	0.823743	1	0.472317	0.756176
				42	0.64904	0.864146	0.832579	1	0.480594	0.768376
				43	0.653998	0.869048	0.841251	1	0.487987	0.780048
				44	0.665543	0.866947	0.848243	1	0.495058	0.79011
				45	0.667721	0.855742	0.854278	1	0.500368	0.798069
				46	0.667703	0.834734	0.861565	1	0.506112	0.807457
				47	0.679365	0.831933	0.868274	1	0.513858	0.817118
				48	0.680342	0.841036	0.87309	1	0.519441	0.823385
				49	0.681037	0.831232	0.877687	1	0.5242	0.829301
				50	0.682248	0.836835	0.880691	1	0.527984	0.833321
				51	0.674344	0.827731	0.890874	1	0.53693	0.845916
				52	0.673153	0.840336	0.894329	1	0.541615	0.850182
				53	0.674199	0.843137	0.896135	1	0.544677	0.852576
				54	0.672784	0.844538	0.903405	1	0.554582	0.861738
				55	0.674718	0.838235	0.909484	1	0.561753	0.869704
				56	0.672803	0.842437	0.910113	1	0.563148	0.870321
				57	0.662639	0.837535	0.913839	1	0.565397	0.874284
				58	0.666711	0.834734	0.918281	1	0.571604	0.880407
				59	0.668287	0.837535	0.920615	1	0.575686	0.883678
				60	0.675848	0.834034	0.924531	1	0.581401	0.889434
				61	0.672578	0.82423	0.926151	1	0.584555	0.890999
				62	0.670981	0.820028	0.934857	1	0.592933	0.902558
				63	0.666758	0.819328	0.936125	1	0.597359	0.903623
				64	0.678274	0.843838	0.937612	1	0.599665	0.907045
				65	0.688179	0.848039	0.938976	1	0.602831	0.909636
				66	0.692525	0.854342	0.942474	1	0.610139	0.914694
				67	0.699918	0.872549	0.943591	1	0.616454	0.916733
				68	0.695609	0.871849	0.946359	1	0.618818	0.920108
				69	0.714506	0.877451	0.948237	1	0.627936	0.923859
				70	0.697522	0.878151	0.950901	1	0.630232	0.925905
				71	0.682997	0.856443	0.957366	1	0.640533	0.933364
				72	0.690912	0.882353	0.956616	1	0.64273	0.933026
				73	0.709401	0.892857	0.954767	1	0.64133	0.932288
				74	0.682506	0.902661	0.957383	1	0.640891	0.9335
				75	0.695466	0.912465	0.956158	1	0.641338	0.932886
				76	0.707441	0.913866	0.955362	1	0.640802	0.933009
				77	0.715576	0.911064	0.958677	1	0.653236	0.937855
				78	0.696548	0.884454	0.961029	1	0.658939	0.938904
				79	0.687381	0.859244	0.966811	1	0.66603	0.946358
				80	0.711024	0.883754	0.962684	1	0.662916	0.942883
				81	0.707345	0.871148	0.963988	1	0.668503	0.943717
				82	0.68627	0.904062	0.96834	1	0.678968	0.947917
				83	0.737095	0.896359	0.963391	1	0.676845	0.945145
				84	0.693941	0.913866	0.966268	1	0.675983	0.945783
				85	0.701218	0.901961	0.967982	1	0.674296	0.949067
				86	0.743436	0.880252	0.965749	1	0.678287	0.94899
				87	0.75767	0.878852	0.965432	1	0.680696	0.94979
				88	0.709237	0.905462	0.968743	1	0.686115	0.949999
				89	0.7468	0.929272	0.964886	1	0.680079	0.947921
				90	0.731131	0.932073	0.966238	1	0.678816	0.948486
				91	0.65649	0.940476	0.971966	1	0.680175	0.950278
				92	0.65305	0.936275	0.971833	1	0.667208	0.950045
				93	0.750709	0.932073	0.962183	1	0.673288	0.944846
				94	0.608666	0.932073	0.976885	1	0.680286	0.953706
				95	0.680167	0.951681	0.969288	1	0.663755	0.948562
				96	0.736185	0.931373	0.963853	1	0.676095	0.945631
				97	0.764205	0.938375	0.963512	1	0.68526	0.946888
				98	0.736885	0.838235	0.965457	1	0.687216	0.94708
				99	0.655333	0.94958	0.977735	1	0.71348	0.957614
				100	0.717054	0.932773	0.972583	1	0.716021	0.955239
				101	0.699416	0.956583	0.973329	1	0.703534	0.954893
				102	0.697512	0.955182	0.97053	1	0.689362	0.951162
				103	0.749281	0.932773	0.966363	1	0.696505	0.949072
				104	0.654978	0.960084	0.974778	1	0.689855	0.953668
				105	0.721097	0.941877	0.972633	1	0.732303	0.954894
				106	0.673484	0.971989	0.974014	1	0.71538	0.953693
				107	0.441881	0.926471	0.986006	1	0.666603	0.956988
				108	0.716394	0.923669	0.974155	1	0.725104	0.956185
				109	0.632643	0.955182	0.97951	1	0.719042	0.958224
				110	0.820052	0.891457	0.959956	1	0.698609	0.946406
				111	0.74418	0.908964	0.968699	1	0.717018	0.951875
				112	0.783139	0.931373	0.967551	1	0.714914	0.952316
				113	0.685065	0.961485	0.973007	1	0.707574	0.95412
				114	0.7191	0.994398	0.973087	1	0.730313	0.955791
				115	0.632021	0.956583	0.981305	1	0.725125	0.961351
				116	0.704	0.957983	0.97232	1	0.69284	0.954378
				117	0.788082	0.991597	0.963381	1	0.715443	0.947622
				118	0.684257	0.956583	0.975856	1	0.728591	0.956487
				119	0.710086	0.95028	0.967794	1	0.681812	0.947638
				120	0.75293	0.918768	0.967068	1	0.691183	0.950621
				121	0.678398	0.94888	0.972458	1	0.677661	0.95298
				122	0.73579	0.902661	0.971792	1	0.690877	0.955145
				123	0.684168	0.939076	0.97712	1	0.731289	0.959171
				124	0.730205	0.891457	0.971076	1	0.714345	0.954469
				125	0.696971	0.679272	0.967531	1	0.640948	0.94778
				126	0.692654	0.872549	0.965383	1	0.660393	0.946205
				127	0.627553	0.808824	0.975179	1	0.659341	0.954114
				128	0.683042	0.987395	0.978304	1	0.756861	0.959855
				129	0.830435	0.957283	0.963704	1	0.746603	0.951254
				130	0.781157	0.913165	0.969115	1	0.733144	0.955219
				131	0.832065	0.916667	0.960845	1	0.726281	0.948121
				132	0.798559	0.97479	0.967702	1	0.755025	0.95409
				133	0.821883	0.981092	0.966916	1	0.750654	0.955236
				134	0.813766	0.941877	0.967825	1	0.742584	0.955641
				135	0.795642	0.922969	0.969521	1	0.724095	0.956192
				136	0.694718	0.960784	0.982372	1	0.763591	0.966044
				137	0.751368	0.945378	0.975283	1	0.748725	0.961245
				138	0.823375	0.866947	0.96405	1	0.709965	0.952028
				139	0.729695	0.901261	0.973175	1	0.724622	0.956508
				140	0.783872	0.822129	0.966455	1	0.690592	0.952725
				141	0.715328	0.932773	0.978964	1	0.742053	0.963105
				142	0.755526	0.835434	0.975415	1	0.714722	0.961147
				143	0.636924	0.992997	0.983329	1	0.757638	0.963521
				144	0.678607	0.980392	0.970762	1	0.71686	0.950219
				145	0.692361	0.957983	0.979319	1	0.745317	0.962512
				146	0.69772	0.963585	0.980221	1	0.753918	0.963578
				147	0.586986	0.936275	0.979167	1	0.693098	0.955043
				148	0.719592	0.80042	0.98052	1	0.716551	0.964677
				149	0.740188	0.920168	0.979139	1	0.758999	0.964391
				150	0.754527	0.848739	0.976679	1	0.730087	0.962463
				151	0.734431	0.70098	0.97737	1	0.682551	0.961485
				152	0.79266	0.696078	0.970158	1	0.668192	0.957354
				153	0.528309	0.686275	0.99024	1	0.641064	0.966801
				154	0.809939	0.852241	0.966722	1	0.722997	0.953568
				155	0.740864	0.971289	0.978827	1	0.779387	0.963621
				156	0.709748	0.876751	0.978614	1	0.737304	0.961812
				157	0.70576	0.85014	0.977159	1	0.717026	0.959944
				158	0.767217	0.903361	0.974765	1	0.749928	0.960717
				159	0.687808	0.702381	0.979038	1	0.662259	0.961955
				160	0.694519	0.67577	0.976758	1	0.648886	0.959947
				161	0.767848	0.721989	0.969419	1	0.665974	0.955347
				162	0.855771	0.893557	0.963685	1	0.731488	0.952372
				163	0.854047	0.972689	0.96611	1	0.770728	0.955177
				164	0.741298	1	0.979601	1	0.758746	0.964643
				165	0.551909	0.985294	0.991131	1	0.741606	0.969099
				166	0.743175	0.977591	0.97742	1	0.774764	0.962286
				167	0.73924	0.966387	0.980673	1	0.775277	0.965991
				168	0.770125	0.97619	0.978399	1	0.78364	0.964789
				169	0.651994	0.931373	0.989713	1	0.764738	0.972238
				170	0.791597	0.960084	0.978012	1	0.780796	0.96613
				171	0.773307	0.943277	0.979752	1	0.779322	0.96698
				172	0.73958	0.77451	0.980939	1	0.7125	0.966643
				173	0.736336	0.980392	0.984519	1	0.787382	0.970571
				174	0.752606	0.986695	0.981304	1	0.784264	0.967878
				175	0.681454	0.985294	0.986305	1	0.780079	0.969639
				176	0.76374	0.986695	0.980308	1	0.787069	0.96734
				177	0.823799	0.906863	0.971546	1	0.74903	0.960637
				178	0.839338	0.929972	0.970171	1	0.759279	0.96
				179	0.69867	0.964286	0.987374	1	0.7842	0.971721
				180	0.80437	0.97619	0.976473	1	0.778628	0.965334
				181	0.843227	0.983894	0.972188	1	0.77226	0.962653
				182	0.710095	0.67577	0.973927	1	0.646607	0.956747
				183	0.763684	0.80042	0.97358	1	0.693939	0.959556
				184	0.814691	0.828431	0.967037	1	0.704578	0.95512
				185	0.798723	0.792717	0.972328	1	0.706184	0.960239
				186	0.747311	0.762605	0.972675	1	0.678208	0.957793
				187	0.649035	0.948179	0.988023	1	0.763619	0.96979
				188	0.77562	0.869748	0.976769	1	0.740398	0.964048
				189	0.794594	0.986695	0.977167	1	0.780012	0.965631
				190	0.775046	0.983894	0.980827	1	0.786079	0.968548
				191	0.79821	0.997899	0.976916	1	0.783292	0.965052
				192	0.802898	0.955882	0.973624	1	0.768303	0.961761
				193	0.839487	0.994398	0.973093	1	0.783865	0.963298
				194	0.87933	0.973389	0.965213	1	0.76972	0.956626
				195	0.862515	0.946078	0.966338	1	0.758508	0.956998
				196	0.77544	0.995098	0.97639	1	0.762702	0.963537
				197	0.786594	0.928571	0.978118	1	0.769611	0.965709
				198	0.704791	0.991597	0.985873	1	0.78557	0.97052
				199	0.700939	1	0.982451	1	0.705646	0.96537
				200	0.728449	1	0.984822	1	0.773956	0.970559
				201	0.746924	0.985994	0.982193	1	0.78346	0.968679
				202	0.832268	0.991597	0.975358	1	0.786071	0.965617
				203	0.80988	0.988796	0.977125	1	0.788654	0.966327
				204	0.794487	0.969888	0.98065	1	0.795262	0.969337
				205	0.675248	0.992997	0.987922	1	0.78106	0.971313
				206	0.714922	0.994398	0.985732	1	0.786249	0.970931
				207	0.839298	0.9993	0.971685	1	0.774677	0.961605
				208	0.81559	0.932773	0.97212	1	0.75893	0.960846
				209	0.750108	0.985994	0.97998	1	0.776745	0.966447
				210	0.748776	0.907563	0.981008	1	0.759771	0.96728
				211	0.799808	0.992997	0.979483	1	0.792875	0.968382
				212	0.842343	0.967787	0.970833	1	0.775027	0.960929
				213	0.839627	0.885854	0.970707	1	0.746453	0.960251
				214	0.723637	0.957983	0.980494	1	0.762598	0.965584
				215	0.71062	0.991597	0.985654	1	0.785226	0.970481
				216	0.789379	0.985294	0.977269	1	0.780996	0.965126
				217	0.797033	0.981793	0.967124	1	0.701877	0.953583
				218	0.861121	0.998599	0.971907	1	0.777989	0.963217
				219	0.775536	0.992997	0.981721	1	0.789675	0.969715
				220	0.693108	0.982493	0.989004	1	0.793812	0.973407
				221	0.812664	0.986695	0.979306	1	0.798891	0.968918
				222	0.856176	1	0.96976	1	0.766928	0.960688
				223	0.730779	0.998599	0.984346	1	0.784759	0.970267
				224	0.789857	0.998599	0.980861	1	0.790513	0.969468
				225	0.884624	0.985294	0.968473	1	0.783837	0.960668
				226	0.676373	0.969888	0.986914	1	0.773992	0.97049
				227	0.777286	0.997199	0.982336	1	0.794851	0.970423
				228	0.709534	0.990196	0.988993	1	0.798692	0.974176
				229	0.749187	0.993697	0.981532	1	0.783099	0.968057
				230	0.73322	0.9993	0.987167	1	0.797339	0.973373
				231	0.733696	0.993697	0.987113	1	0.799241	0.973363
				232	0.88625	1	0.968367	1	0.767455	0.960733
				233	0.760554	0.998599	0.98293	1	0.789135	0.970241
				234	0.73642	1	0.987198	1	0.791786	0.97361
				235	0.740723	0.998599	0.986635	1	0.796723	0.973197
				236	0.781508	0.990196	0.981849	1	0.79761	0.97012
				237	0.717851	0.996499	0.986941	1	0.787702	0.972429
				238	0.698773	0.998599	0.990276	1	0.796375	0.975083
				239	0.765564	0.980392	0.984544	1	0.801784	0.972208
				240	0.687081	0.9993	0.989792	1	0.786636	0.974008
				241	0.76825	0.9993	0.984627	1	0.79648	0.972419
				242	0.858292	1	0.969785	1	0.752352	0.960846
				243	0.734576	1	0.985347	1	0.785225	0.971504
				244	0.788519	0.9993	0.981976	1	0.791939	0.970612
				245	0.858278	1	0.968005	1	0.764496	0.958881
				246	0.791104	1	0.982339	1	0.790518	0.971075
				247	0.805958	0.9993	0.981792	1	0.799672	0.971281
				248	0.816033	0.997899	0.981463	1	0.802678	0.971464
				249	0.796463	0.998599	0.98005	1	0.792227	0.96887
				250	0.920056	0.994398	0.956354	1	0.756686	0.948966
				251	0.771292	0.997199	0.984414	1	0.802533	0.972376
				252	0.764858	0.9993	0.984152	1	0.79449	0.971767
				253	0.750254	0.998599	0.984482	1	0.792588	0.971396
				254	0.824447	0.997199	0.978849	1	0.796557	0.96905
				255	0.842548	1	0.974662	1	0.773454	0.965315
				256	0.802317	0.971289	0.976621	1	0.779088	0.965336
				257	0.821922	0.966387	0.969217	1	0.760795	0.958106
				258	0.780105	0.9993	0.982221	1	0.785366	0.970457
				259	0.817722	0.866246	0.977697	1	0.750504	0.967184
				260	0.631438	0.972689	0.990185	1	0.770604	0.971882
				261	0.799927	0.995098	0.979836	1	0.781411	0.968748
				262	0.853334	0.9993	0.973112	1	0.77085	0.964234
				263	0.703991	0.998599	0.989218	1	0.792206	0.974187
				264	0.672786	0.695378	0.986066	1	0.679939	0.969133
				265	0.720768	0.997199	0.987958	1	0.791342	0.973655
				266	0.753055	0.997199	0.985844	1	0.798823	0.972962
				267	0.722856	0.994398	0.987512	1	0.798733	0.973275
				268	0.751979	0.967087	0.985024	1	0.794329	0.971992
				269	0.765946	0.997199	0.98387	1	0.795175	0.971398
				270	0.892355	0.997199	0.966029	1	0.774841	0.958428
				271	0.831806	0.9993	0.976387	1	0.789314	0.966757
				272	0.819395	0.9993	0.978888	1	0.791928	0.968701
				273	0.811694	0.997899	0.977019	1	0.788579	0.966418
				274	0.699912	0.9993	0.985852	1	0.775564	0.970459
				275	0.747196	0.9993	0.985816	1	0.793158	0.972644
				276	0.792315	0.992997	0.981232	1	0.799157	0.969996
				277	0.818606	1	0.976262	1	0.781295	0.965982
				278	0.866188	0.997899	0.97304	1	0.793036	0.964901
				279	0.80266	0.9993	0.980317	1	0.792971	0.969524
				280	0.798154	0.995798	0.980889	1	0.801222	0.969948
				281	0.828474	1	0.976025	1	0.788437	0.96618
				282	0.769162	0.9993	0.984674	1	0.801206	0.972525
				283	0.781643	0.9993	0.983745	1	0.799176	0.972194
				284	0.748412	1	0.984988	1	0.791518	0.971899
				285	0.782938	0.9993	0.981689	1	0.791188	0.970045
				286	0.806238	0.997199	0.978895	1	0.795641	0.968199
				287	0.811128	0.998599	0.97961	1	0.794873	0.969254
				288	0.691145	0.9993	0.987173	1	0.772851	0.971504
				289	0.755519	0.984594	0.98345	1	0.793781	0.970564
				290	0.823414	0.995098	0.978218	1	0.793443	0.968286
				291	0.843713	0.9993	0.97344	1	0.780812	0.964149
				292	0.821452	0.991597	0.978441	1	0.79438	0.968423
				293	0.81331	1	0.980604	1	0.794985	0.970422
				294	0.716832	0.998599	0.988959	1	0.795104	0.974536
				295	0.820299	0.997899	0.981338	1	0.809312	0.971534
				296	0.851799	0.997899	0.976205	1	0.799254	0.96766
				297	0.71853	0.805322	0.985775	1	0.732207	0.970973
				298	0.758401	0.985294	0.985038	1	0.795353	0.97236
				299	0.835194	0.995098	0.97642	1	0.795045	0.966867
Figure 3 a Data for curve 10089
Epoch	Protein	Ice	Background	Carbon	MeanIOU	F1Score
0	0.257679	0.238792	0.232633	1	0.110013	0.132407
1	0.26035	0.246147	0.237585	1	0.112011	0.135864
2	0.262989	0.277749	0.240823	1	0.113552	0.138741
3	0.270208	0.299987	0.247022	1	0.11687	0.143782
4	0.273338	0.309596	0.252296	1	0.119215	0.147733
5	0.276799	0.349842	0.258041	1	0.121842	0.152412
6	0.28071	0.374611	0.264321	1	0.124655	0.15715
7	0.285154	0.358783	0.271449	1	0.127665	0.162264
8	0.288994	0.366235	0.279279	1	0.13078	0.168115
9	0.289571	0.378456	0.286618	1	0.133424	0.173496
10	0.29434	0.378395	0.296576	1	0.137584	0.181015
11	0.294836	0.402679	0.304823	1	0.1406	0.187025
12	0.302768	0.40524	0.315189	1	0.145407	0.195758
13	0.307428	0.442976	0.327422	1	0.150584	0.205785
14	0.314832	0.459196	0.340308	1	0.156346	0.21692
15	0.325523	0.467738	0.354728	1	0.163264	0.229662
16	0.334238	0.460009	0.370769	1	0.170193	0.243555
17	0.340636	0.46043	0.388549	1	0.177544	0.258845
18	0.352984	0.500004	0.407994	1	0.18683	0.277557
19	0.369054	0.513675	0.428493	1	0.196844	0.297795
20	0.382204	0.521281	0.449818	1	0.20664	0.318881
21	0.393029	0.521831	0.473759	1	0.217088	0.342473
22	0.405524	0.532996	0.49739	1	0.228135	0.366491
23	0.421724	0.526105	0.522569	1	0.240161	0.393136
24	0.437727	0.514558	0.54684	1	0.251743	0.419405
25	0.453517	0.515645	0.574376	1	0.265031	0.44958
26	0.474319	0.536373	0.600937	1	0.279134	0.480514
27	0.497964	0.528586	0.627952	1	0.293921	0.512534
28	0.516942	0.515362	0.652148	1	0.306746	0.54147
29	0.533666	0.5449	0.677207	1	0.320929	0.571429
30	0.549159	0.572276	0.700035	1	0.334046	0.59939
31	0.570042	0.583788	0.719064	1	0.346694	0.623992
32	0.589568	0.589526	0.737594	1	0.359345	0.647939
33	0.602706	0.62169	0.753697	1	0.37057	0.668493
34	0.618268	0.635199	0.770218	1	0.382014	0.690026
35	0.638641	0.641011	0.788487	1	0.396619	0.714145
36	0.65217	0.65323	0.804918	1	0.410117	0.734917
37	0.664376	0.649711	0.819497	1	0.421953	0.753625
38	0.676768	0.660902	0.834149	1	0.435043	0.772573
39	0.686828	0.632744	0.850817	1	0.448629	0.793198
40	0.690471	0.653395	0.860479	1	0.458249	0.805181
41	0.697143	0.646512	0.872927	1	0.470234	0.820439
42	0.704152	0.627912	0.884539	1	0.482362	0.83485
43	0.705604	0.605877	0.894047	1	0.491405	0.845822
44	0.709811	0.611662	0.902986	1	0.503053	0.856957
45	0.711783	0.616238	0.910278	1	0.512618	0.86555
46	0.709723	0.609867	0.917108	1	0.520141	0.873246
47	0.714456	0.598615	0.922152	1	0.528076	0.879822
48	0.718503	0.586264	0.927005	1	0.536148	0.885959
49	0.720529	0.584844	0.935109	1	0.550083	0.895815
50	0.718162	0.587583	0.938584	1	0.555068	0.899526
51	0.722345	0.595497	0.940946	1	0.562064	0.90293
52	0.723882	0.58834	0.943429	1	0.566853	0.905983
53	0.726711	0.58667	0.945851	1	0.573907	0.909192
54	0.730514	0.61483	0.948636	1	0.587446	0.913202
55	0.727574	0.59894	0.949097	1	0.581476	0.913205
56	0.735186	0.648964	0.952438	1	0.605084	0.9183
57	0.738145	0.658939	0.955076	1	0.618047	0.921759
58	0.737749	0.643632	0.954484	1	0.610701	0.920881
59	0.746758	0.668225	0.9562	1	0.627551	0.924151
60	0.744893	0.671345	0.958215	1	0.631788	0.926116
61	0.749298	0.689936	0.958375	1	0.639901	0.927031
62	0.754476	0.681566	0.958217	1	0.645783	0.927696
63	0.760663	0.703077	0.960906	1	0.662755	0.931404
64	0.759502	0.692342	0.960862	1	0.65707	0.931102
65	0.763786	0.685805	0.961953	1	0.662574	0.932751
66	0.763541	0.707612	0.962469	1	0.663662	0.93329
67	0.761624	0.735441	0.963335	1	0.665467	0.934061
68	0.764735	0.701707	0.964671	1	0.676428	0.935844
69	0.766529	0.740032	0.964407	1	0.679411	0.935881
70	0.773613	0.751254	0.965524	1	0.695011	0.938083
71	0.775618	0.731172	0.966472	1	0.70055	0.939235
72	0.772302	0.755818	0.967875	1	0.700338	0.940227
73	0.780754	0.743753	0.969041	1	0.714992	0.94244
74	0.778403	0.779335	0.968658	1	0.704105	0.941913
75	0.77997	0.76011	0.969785	1	0.714195	0.943188
76	0.77597	0.755589	0.969133	1	0.699482	0.941855
77	0.781583	0.75331	0.969895	1	0.715714	0.943662
78	0.774163	0.751626	0.970982	1	0.701028	0.943628
79	0.78448	0.752484	0.972032	1	0.731491	0.946171
80	0.787545	0.799844	0.972078	1	0.732466	0.946793
81	0.788529	0.774784	0.973925	1	0.740645	0.94862
82	0.788006	0.784137	0.975096	1	0.74612	0.949765
83	0.789747	0.770624	0.972281	1	0.729586	0.947027
84	0.788063	0.800286	0.9759	1	0.756102	0.950614
85	0.789341	0.847782	0.976126	1	0.751036	0.951235
86	0.788884	0.816715	0.974934	1	0.737818	0.949736
87	0.793421	0.788567	0.974473	1	0.735168	0.94976
88	0.798576	0.779293	0.973597	1	0.736168	0.949424
89	0.798185	0.75607	0.974673	1	0.751403	0.950372
90	0.794134	0.79184	0.977932	1	0.771892	0.953133
91	0.794556	0.810751	0.976877	1	0.745293	0.952183
92	0.791249	0.829186	0.97872	1	0.786188	0.953357
93	0.799698	0.778364	0.979819	1	0.790058	0.955558
94	0.798323	0.803346	0.978583	1	0.767771	0.954283
95	0.801789	0.86139	0.979737	1	0.807652	0.956274
96	0.811345	0.844089	0.976254	1	0.796455	0.953485
97	0.798066	0.891345	0.978833	1	0.781234	0.954397
98	0.79943	0.862152	0.979391	1	0.80218	0.954999
99	0.798748	0.881008	0.979746	1	0.776585	0.955605
100	0.809086	0.874591	0.978445	1	0.802463	0.955522
101	0.801923	0.886556	0.978952	1	0.810075	0.954923
102	0.812601	0.885314	0.977212	1	0.811264	0.954313
103	0.810906	0.888365	0.976263	1	0.805479	0.952463
104	0.798091	0.894439	0.984581	1	0.833946	0.960557
105	0.809008	0.907822	0.980752	1	0.819849	0.957676
106	0.824058	0.884938	0.97721	1	0.81655	0.955764
107	0.815207	0.908379	0.980536	1	0.82064	0.958456
108	0.802309	0.893907	0.978983	1	0.825206	0.953924
109	0.81581	0.9015	0.978089	1	0.806569	0.954847
110	0.830222	0.85351	0.977699	1	0.831776	0.956596
111	0.83113	0.901478	0.977487	1	0.820407	0.956423
112	0.845493	0.848154	0.969214	1	0.800142	0.95021
113	0.847295	0.868666	0.972655	1	0.801715	0.953487
114	0.865789	0.844111	0.970336	1	0.809588	0.954521
115	0.834604	0.855532	0.979758	1	0.828104	0.960148
116	0.825626	0.910629	0.980739	1	0.823841	0.960187
117	0.745452	0.0703103	0.895577	1	0.454818	0.863519
118	0.805949	0.886768	0.979391	1	0.825297	0.954889
119	0.824021	0.839481	0.978687	1	0.82492	0.956354
120	0.823032	0.832622	0.978931	1	0.819536	0.956713
121	0.821591	0.878687	0.980052	1	0.825126	0.958144
122	0.828458	0.82181	0.978883	1	0.811097	0.957441
123	0.816868	0.868168	0.983323	1	0.817715	0.961165
124	0.816119	0.885234	0.984014	1	0.834912	0.961727
125	0.832765	0.83435	0.981726	1	0.823074	0.961563
126	0.808031	0.128798	0.987997	1	0.604899	0.961937
127	0.827721	0.790348	0.983449	1	0.823552	0.962109
128	0.850491	0.875634	0.980498	1	0.833192	0.962621
129	0.826824	0.90205	0.983663	1	0.828402	0.962552
130	0.811922	0.927255	0.984025	1	0.822274	0.961676
131	0.832806	0.890801	0.98254	1	0.833164	0.962265
132	0.837987	0.884065	0.984685	1	0.8235	0.965369
133	0.850849	0.866798	0.982068	1	0.81105	0.964352
134	0.840666	0.899344	0.982302	1	0.813574	0.963425
135	0.842421	0.901102	0.983482	1	0.808074	0.964737
136	0.855249	0.902537	0.981828	1	0.823649	0.96427
137	0.840462	0.832101	0.985158	1	0.832103	0.965794
138	0.799394	0.908706	0.986155	1	0.826839	0.96193
139	0.831599	0.862904	0.981758	1	0.773544	0.96112
140	0.853295	0.877773	0.98245	1	0.810297	0.965034
141	0.829651	0.562466	0.988643	1	0.756701	0.9664
142	0.7848	0.885834	0.986983	1	0.834566	0.960394
143	0.801169	0.889586	0.988617	1	0.841274	0.963918
144	0.870921	0.885679	0.97955	1	0.850662	0.964734
145	0.841661	0.914433	0.986509	1	0.843813	0.967605
146	0.845857	0.882608	0.985574	1	0.846023	0.967146
147	0.872108	0.884166	0.98191	1	0.843214	0.967023
148	0.817502	0.90844	0.988748	1	0.840303	0.966642
149	0.827967	0.842949	0.981833	1	0.799128	0.961212
150	0.856315	0.916074	0.984353	1	0.823575	0.967465
151	0.838685	0.9229	0.98514	1	0.824408	0.966083
152	0.850813	0.900212	0.984543	1	0.832105	0.966899
153	0.858	0.883969	0.982495	1	0.831368	0.965848
154	0.834734	0.936639	0.986422	1	0.826757	0.966865
155	0.869926	0.921805	0.983918	1	0.839133	0.968794
156	0.83243	0.92227	0.988324	1	0.833389	0.968217
157	0.872958	0.905182	0.98222	1	0.826914	0.967519
158	0.845915	0.87757	0.986017	1	0.836013	0.967553
159	0.848529	0.867399	0.979753	1	0.789848	0.961825
160	0.824853	0.89756	0.984207	1	0.794134	0.963293
161	0.834929	0.913976	0.979915	1	0.781549	0.960648
162	0.903539	0.90757	0.972204	1	0.816186	0.962097
163	0.839892	0.926028	0.984933	1	0.837783	0.965746
164	0.852772	0.919609	0.986987	1	0.836281	0.969438
165	0.845312	0.922325	0.987446	1	0.853717	0.969014
166	0.834462	0.932138	0.989354	1	0.837163	0.969439
167	0.846562	0.948383	0.985659	1	0.813929	0.967612
168	0.903371	0.913383	0.974832	1	0.849703	0.964613
169	0.869435	0.896954	0.981975	1	0.84359	0.966859
170	0.890021	0.935513	0.977973	1	0.821357	0.96561
171	0.886424	0.931818	0.981006	1	0.839797	0.968215
172	0.882397	0.908751	0.979358	1	0.846047	0.966055
173	0.898104	0.918026	0.979264	1	0.843339	0.967985
174	0.885954	0.920581	0.977802	1	0.848021	0.965218
175	0.892761	0.931502	0.979085	1	0.842509	0.967296
176	0.811369	0.153268	0.974212	1	0.595549	0.94922
177	0.871985	0.932685	0.983687	1	0.838196	0.968894
178	0.877811	0.932617	0.981173	1	0.843332	0.967324
179	0.861157	0.940087	0.9855	1	0.828106	0.969227
180	0.877069	0.944954	0.982523	1	0.819012	0.968464
181	0.880031	0.944716	0.981115	1	0.806948	0.967428
182	0.770385	0.900761	0.974049	1	0.611548	0.941427
183	0.902035	0.940341	0.979342	1	0.833189	0.968669
184	0.885525	0.942726	0.979215	1	0.800093	0.966276
185	0.876963	0.933969	0.980231	1	0.830712	0.966303
186	0.876043	0.920124	0.983875	1	0.84313	0.969453
187	0.902587	0.943448	0.978234	1	0.82819	0.967735
188	0.90439	0.947321	0.977426	1	0.828628	0.967213
189	0.895331	0.949591	0.980407	1	0.828348	0.968829
190	0.831399	0.945294	0.984429	1	0.832783	0.964716
191	0.880171	0.927147	0.985809	1	0.870617	0.971829
192	0.890651	0.939352	0.982361	1	0.847205	0.970032
193	0.868467	0.94554	0.98617	1	0.850959	0.970802
194	0.874694	0.931921	0.986279	1	0.860371	0.971602
195	0.849654	0.919422	0.988172	1	0.852647	0.970163
196	0.883756	0.928973	0.985307	1	0.85717	0.971799
197	0.876822	0.936097	0.984815	1	0.862143	0.970568
198	0.906899	0.924946	0.978353	1	0.864159	0.968358
199	0.876382	0.924429	0.987084	1	0.867394	0.972488
200	0.88625	0.909275	0.982386	1	0.865623	0.969373
201	0.874861	0.009815	0.986269	1	0.584683	0.968661
202	0.908423	0.756495	0.979321	1	0.831428	0.968453
203	0.888899	0.932698	0.986365	1	0.874048	0.973416
204	0.900964	0.880246	0.985229	1	0.874176	0.973558
205	0.935203	0.940614	0.974135	1	0.854013	0.968113
206	0.870266	0.926208	0.987527	1	0.871007	0.972147
207	0.89992	0.93736	0.984445	1	0.865575	0.973057
208	0.891514	0.914779	0.978417	1	0.866939	0.966379
209	0.891474	0.942981	0.984652	1	0.846144	0.972202
210	0.886557	0.930968	0.982494	1	0.871525	0.969621
211	0.888648	0.93694	0.984159	1	0.862836	0.971428
212	0.91266	0.950019	0.980929	1	0.836499	0.971482
213	0.795178	0.002719	0.989819	1	0.562054	0.962493
214	0.864414	0.904466	0.988172	1	0.882105	0.971943
215	0.882164	0.935276	0.985504	1	0.866813	0.971841
216	0.885751	0.930065	0.986075	1	0.861243	0.972753
217	0.879889	0.920144	0.987359	1	0.870954	0.97315
218	0.89106	0.932736	0.985874	1	0.88239	0.973252
219	0.915472	0.912788	0.96936	1	0.856277	0.961072
220	0.882362	0.939831	0.985428	1	0.867116	0.971817
221	0.89573	0.924289	0.984938	1	0.864319	0.972936
222	0.862511	0.932988	0.990329	1	0.872298	0.973745
223	0.858592	0.934794	0.989897	1	0.866182	0.972889
224	0.909208	0.930432	0.984152	1	0.875654	0.973959
225	0.908392	0.931749	0.982606	1	0.862289	0.972465
226	0.841132	0.866584	0.992426	1	0.869175	0.972628
227	0.866722	0.921757	0.990017	1	0.882224	0.9739
228	0.887761	0.949638	0.984061	1	0.855325	0.971276
229	0.881038	0.956003	0.987295	1	0.852803	0.973391
230	0.882126	0.934292	0.986754	1	0.862433	0.972965
231	0.888155	0.928282	0.987143	1	0.87203	0.974002
232	0.879334	0.929236	0.987517	1	0.865652	0.973253
233	0.915478	0.94216	0.980425	1	0.859887	0.971388
234	0.858158	0.927796	0.989923	1	0.870982	0.972811
235	0.872709	0.936498	0.987558	1	0.854207	0.972528
236	0.898763	0.938485	0.985016	1	0.860881	0.973457
237	0.901033	0.919953	0.982447	1	0.872853	0.971356
238	0.868485	0.933569	0.988342	1	0.868118	0.972717
239	0.903421	0.9072	0.982774	1	0.872024	0.9719
240	0.890513	0.94008	0.984976	1	0.859338	0.972415
241	0.917769	0.948644	0.980347	1	0.856592	0.971687
242	0.905945	0.951117	0.980531	1	0.842883	0.970352
243	0.91558	0.937929	0.981924	1	0.865549	0.972772
244	0.90944	0.924064	0.982595	1	0.866883	0.972547
245	0.883021	0.932449	0.987134	1	0.866573	0.973379
246	0.866488	0.933412	0.989532	1	0.864439	0.973504
247	0.899162	0.937761	0.984653	1	0.863238	0.973193
248	0.924359	0.916028	0.978173	1	0.867251	0.970332
249	0.870357	0.940121	0.988705	1	0.85071	0.973264
250	0.879903	0.934082	0.985807	1	0.864612	0.971811
251	0.861553	0.908013	0.991048	1	0.884843	0.974139
252	0.874051	0.921413	0.989462	1	0.874641	0.97433
253	0.894363	0.915811	0.984896	1	0.875486	0.972713
254	0.877469	0.896151	0.989201	1	0.875458	0.974381
255	0.909137	0.900203	0.983199	1	0.874004	0.972902
256	0.867605	0.943379	0.990081	1	0.872995	0.974204
257	0.844327	0.901352	0.987984	1	0.863398	0.969281
258	0.874175	0.914732	0.989857	1	0.881331	0.974649
259	0.882038	0.927041	0.989098	1	0.877869	0.975012
260	0.84574	0.931803	0.990748	1	0.870308	0.972121
261	0.882637	0.876078	0.985862	1	0.871986	0.971948
262	0.886429	0.866688	0.988285	1	0.87486	0.974497
263	0.876934	0.915091	0.989698	1	0.880478	0.974865
264	0.923144	0.897497	0.973965	1	0.863045	0.966221
265	0.861426	0.929965	0.989705	1	0.860329	0.973017
266	0.874408	0.926703	0.988929	1	0.863837	0.97391
267	0.881922	0.928482	0.987681	1	0.866671	0.973726
268	0.802479	0.901649	0.993297	1	0.778914	0.968895
269	0.865479	0.921005	0.98943	1	0.882437	0.973242
270	0.858781	0.924824	0.991691	1	0.885925	0.974465
271	0.884434	0.914146	0.988149	1	0.887774	0.974384
272	0.890159	0.931186	0.986517	1	0.875241	0.973732
273	0.889755	0.917351	0.987197	1	0.883637	0.974185
274	0.899596	0.92431	0.985522	1	0.872785	0.97395
275	0.890694	0.935234	0.985375	1	0.853324	0.972749
276	0.89721	0.917959	0.987179	1	0.879227	0.975076
277	0.921729	0.89895	0.969115	1	0.844409	0.961482
278	0.877702	0.928311	0.988108	1	0.870309	0.973595
279	0.858656	0.923559	0.991784	1	0.885551	0.974521
280	0.837772	0.652402	0.99088	1	0.800004	0.969754
281	0.875987	0.901384	0.988877	1	0.882129	0.973915
282	0.882105	0.926888	0.988137	1	0.876613	0.97415
283	0.87559	0.928728	0.989667	1	0.872969	0.97473
284	0.893063	0.936675	0.987559	1	0.876058	0.975046
285	0.881904	0.935949	0.987531	1	0.868651	0.973623
286	0.891153	0.931535	0.984654	1	0.871581	0.972154
287	0.895536	0.940109	0.985131	1	0.861849	0.973166
288	0.897401	0.927169	0.983045	1	0.870635	0.971442
289	0.882429	0.937762	0.987797	1	0.865703	0.973938
290	0.887165	0.929361	0.988532	1	0.876017	0.97514
291	0.885444	0.936664	0.986162	1	0.863455	0.972842
292	0.885614	0.948737	0.986167	1	0.869567	0.972949
293	0.886277	0.902341	0.986959	1	0.880716	0.973472
294	0.858138	0.938999	0.990588	1	0.86214	0.973475
295	0.87434	0.935153	0.99006	1	0.876966	0.974944
296	0.87061	0.931369	0.989666	1	0.876689	0.974114
297	0.891485	0.929007	0.986375	1	0.871631	0.973728
298	0.864824	0.932454	0.989052	1	0.86759	0.972871
299	0.88291	0.93922	0.98823	1	0.8741	0.974404

## Sheet: Figure 4
Data for Figure 4d
TcdA1_HR_CASSPER_J169
wave_number			fsc_nomask	fsc_sphericalmask	fsc_loosemask	fsc_tightmask	fsc_noisesub_true	fsc_noisesub
0.5	653.926	0.00152923	1	1	1	1	nan	1
1.5	217.975	0.00458768	0.999933	0.999944	0.999986	0.999999	0.111111	0.999999
2.5	130.785	0.00764613	0.999905	0.999965	0.999975	0.99999	-0.012579	0.99999
3.5	93.418	0.0107046	0.998909	0.99975	0.9999	0.999959	0.004342	0.999959
4.5	72.6584	0.013763	0.999157	0.999744	0.999914	0.999949	0.014977	0.999949
5.5	59.4478	0.0168215	0.997357	0.999153	0.999816	0.999887	0.014515	0.999887
6.5	50.302	0.0198799	0.996716	0.998697	0.999606	0.999827	-0.001727	0.999827
7.5	43.595	0.0229384	0.996321	0.998396	0.999562	0.999855	0.001232	0.999855
8.5	38.4662	0.0259968	0.994967	0.998012	0.999446	0.999784	0.003032	0.999784
9.5	34.4171	0.0290553	0.992574	0.997073	0.999214	0.999647	-0.001862	0.999647
10.5	31.1393	0.0321137	0.99001	0.995941	0.998746	0.999547	0.007451	0.999547
11.5	28.4316	0.0351722	0.988036	0.995598	0.998528	0.999493	-0.005908	0.999493
12.5	26.157	0.0382306	0.986098	0.994941	0.998569	0.999571	-0.024182	0.999571
13.5	24.2195	0.0412891	0.978179	0.991635	0.997766	0.999134	-0.004631	0.999134
14.5	22.5492	0.0443475	0.974656	0.989185	0.996192	0.998492	0.003388	0.998492
15.5	21.0944	0.047406	0.968484	0.98727	0.995846	0.99843	-0.005843	0.99843
16.5	19.8159	0.0504644	0.958352	0.983891	0.99459	0.998153	-0.012942	0.998153
17.5	18.6836	0.0535229	0.943391	0.97683	0.993067	0.997517	-0.013774	0.997517
18.5	17.6737	0.0565813	0.924704	0.967396	0.989762	0.996502	-0.005087	0.996502
19.5	16.7673	0.0596398	0.871737	0.939123	0.981359	0.994728	0.009452	0.994728
20.5	15.9494	0.0626983	0.81869	0.91624	0.974008	0.993094	0.022601	0.993094
21.5	15.2076	0.0657567	0.817238	0.922982	0.971884	0.992633	0.028768	0.992633
22.5	14.5317	0.0688152	0.799104	0.912357	0.967726	0.991414	0.022005	0.991414
23.5	13.9133	0.0718736	0.785011	0.898096	0.963219	0.989792	0.008993	0.989792
24.5	13.3454	0.0749321	0.780267	0.888606	0.957085	0.988403	0.006642	0.988403
25.5	12.8221	0.0779905	0.749836	0.874213	0.946227	0.986084	-0.000218	0.986084
26.5	12.3382	0.081049	0.735264	0.864731	0.941078	0.98491	0.002408	0.98491
27.5	11.8896	0.0841074	0.71055	0.866091	0.946881	0.985655	0.004047	0.985655
28.5	11.4724	0.0871659	0.722614	0.864013	0.948591	0.985714	0.005618	0.985714
29.5	11.0835	0.0902243	0.728855	0.86159	0.942444	0.9846	0.007045	0.9846
30.5	10.7201	0.0932828	0.738219	0.868022	0.942265	0.983515	0.006084	0.983515
31.5	10.3798	0.0963412	0.762579	0.870894	0.946754	0.983917	-0.002415	0.983917
32.5	10.0604	0.0993997	0.765416	0.875318	0.948791	0.983007	0.007391	0.983007
33.5	9.76009	0.102458	0.73299	0.867274	0.944575	0.981404	0.020812	0.981404
34.5	9.47718	0.105517	0.695616	0.848568	0.938311	0.979445	0.015887	0.979445
35.5	9.21022	0.108575	0.703081	0.854863	0.937581	0.979012	0.007162	0.979012
36.5	8.95789	0.111633	0.706541	0.851671	0.94046	0.977481	0.001797	0.977481
37.5	8.71901	0.114692	0.710866	0.851209	0.937285	0.97744	0.002259	0.97744
38.5	8.49254	0.11775	0.666795	0.830848	0.925602	0.977273	0.016896	0.977273
39.5	8.27754	0.120809	0.62856	0.801336	0.91939	0.974583	0.03372	0.974583
40.5	8.07316	0.123867	0.614654	0.789298	0.908093	0.96904	0.026244	0.96904
41.5	7.87862	0.126926	0.597223	0.765834	0.891809	0.961565	0.010411	0.961565
42.5	7.69324	0.129984	0.569734	0.76379	0.886936	0.957591	0.004916	0.957591
43.5	7.51639	0.133043	0.532798	0.73442	0.880881	0.954867	0.018665	0.954867
44.5	7.34748	0.136101	0.50832	0.718056	0.874562	0.953406	0.047926	0.953406
45.5	7.186	0.13916	0.536845	0.728164	0.874254	0.949172	0.066143	0.949172
46.5	7.03146	0.142218	0.499075	0.700631	0.854011	0.939256	0.058376	0.939256
47.5	6.88343	0.145276	0.373336	0.613063	0.805564	0.921762	0.059891	0.921762
48.5	6.7415	0.148335	0.265809	0.503374	0.745088	0.905819	0.063818	0.905819
49.5	6.60531	0.151393	0.310235	0.522459	0.756737	0.908537	0.085939	0.908537
50.5	6.47451	0.154452	0.441904	0.621809	0.799131	0.916882	0.169382	0.916882
51.5	6.34879	0.15751	0.386991	0.596762	0.793868	0.91071	0.360593	0.91071
52.5	6.22786	0.160569	0.283024	0.505751	0.72619	0.884563	0.591927	0.884563
53.5	6.11146	0.163627	0.188947	0.416096	0.677361	0.862991	0.744675	0.862991
54.5	5.99932	0.166686	0.241646	0.445376	0.696437	0.86367	0.79311	0.79311
55.5	5.89122	0.169744	0.249087	0.461843	0.700001	0.858602	0.794758	0.794758
56.5	5.78695	0.172802	0.240839	0.459165	0.69111	0.847433	0.78139	0.78139
57.5	5.68631	0.175861	0.239053	0.429268	0.662723	0.840933	0.775879	0.775879
58.5	5.58911	0.178919	0.230266	0.413211	0.63826	0.821368	0.763045	0.763045
59.5	5.49517	0.181978	0.186372	0.368907	0.591472	0.7971	0.744245	0.744245
60.5	5.40434	0.185036	0.151683	0.317902	0.556582	0.775705	0.722918	0.722918
61.5	5.31647	0.188095	0.157924	0.317509	0.55387	0.766479	0.710858	0.710858
62.5	5.23141	0.191153	0.146793	0.300234	0.545908	0.761161	0.700711	0.700711
63.5	5.14902	0.194212	0.152538	0.320759	0.553148	0.76988	0.713553	0.713553
64.5	5.06919	0.19727	0.162318	0.320106	0.541569	0.770626	0.715156	0.715156
65.5	4.9918	0.200329	0.163551	0.315481	0.536071	0.764306	0.710932	0.710932
66.5	4.91673	0.203387	0.140409	0.291285	0.539999	0.760932	0.711308	0.711308
67.5	4.84389	0.206445	0.160743	0.314371	0.54972	0.751607	0.703672	0.703672
68.5	4.77318	0.209504	0.137674	0.272545	0.527214	0.736911	0.68301	0.68301
69.5	4.7045	0.212562	0.129382	0.278497	0.51477	0.737489	0.681429	0.681429
70.5	4.63777	0.215621	0.136467	0.285806	0.508294	0.74243	0.689429	0.689429
71.5	4.57291	0.218679	0.128313	0.274393	0.497171	0.736948	0.693771	0.693771
72.5	4.50983	0.221738	0.143767	0.301474	0.514406	0.748445	0.715296	0.715296
73.5	4.44847	0.224796	0.163341	0.319562	0.535308	0.764353	0.734263	0.734263
74.5	4.38876	0.227855	0.159396	0.320275	0.556945	0.772502	0.742989	0.742989
75.5	4.33063	0.230913	0.156641	0.328464	0.550692	0.772759	0.745683	0.745683
76.5	4.27402	0.233972	0.149991	0.320547	0.557012	0.77433	0.750002	0.750002
77.5	4.21888	0.23703	0.172843	0.338672	0.569752	0.780041	0.758991	0.758991
78.5	4.16513	0.240088	0.163019	0.348514	0.57429	0.790326	0.769723	0.769723
79.5	4.11274	0.243147	0.156066	0.333849	0.580091	0.801932	0.781659	0.781659
80.5	4.06165	0.246205	0.158007	0.332072	0.580005	0.804395	0.787468	0.787468
81.5	4.01181	0.249264	0.163431	0.326996	0.568347	0.78976	0.774046	0.774046
82.5	3.96319	0.252322	0.14829	0.321783	0.550363	0.776906	0.756966	0.756966
83.5	3.91572	0.255381	0.147101	0.313973	0.543795	0.768711	0.745224	0.745224
84.5	3.86938	0.258439	0.14593	0.294538	0.527815	0.758315	0.73691	0.73691
85.5	3.82413	0.261498	0.122011	0.2991	0.528072	0.758885	0.740635	0.740635
86.5	3.77992	0.264556	0.118812	0.284479	0.52641	0.750935	0.729553	0.729553
87.5	3.73672	0.267614	0.115865	0.265133	0.5023	0.733693	0.713441	0.713441
88.5	3.6945	0.270673	0.116682	0.261537	0.479067	0.725795	0.704795	0.704795
89.5	3.65322	0.273731	0.112521	0.241618	0.473061	0.717417	0.69547	0.69547
90.5	3.61285	0.27679	0.104739	0.24812	0.472271	0.698484	0.677024	0.677024
91.5	3.57336	0.279848	0.097563	0.212466	0.441354	0.679459	0.661729	0.661729
92.5	3.53473	0.282907	0.071617	0.193798	0.39786	0.652051	0.631395	0.631395
93.5	3.49693	0.285965	0.068318	0.172083	0.370091	0.630495	0.603791	0.603791
94.5	3.45992	0.289024	0.072605	0.172516	0.361706	0.623067	0.595635	0.595635
95.5	3.42369	0.292082	0.05985	0.147514	0.321992	0.597944	0.576962	0.576962
96.5	3.38822	0.295141	0.058597	0.132009	0.303906	0.564877	0.549479	0.549479
97.5	3.35347	0.298199	0.047773	0.116112	0.288307	0.538913	0.52506	0.52506
98.5	3.31942	0.301257	0.037904	0.099916	0.244367	0.488608	0.471762	0.471762
99.5	3.28606	0.304316	0.029016	0.075158	0.191895	0.44389	0.426638	0.426638
100.5	3.25336	0.307374	0.029826	0.074948	0.176483	0.421174	0.402977	0.402977
101.5	3.22131	0.310433	0.031116	0.058293	0.16376	0.397839	0.381048	0.381048
102.5	3.18988	0.313491	0.028216	0.062652	0.149149	0.363969	0.346852	0.346852
103.5	3.15906	0.31655	0.00996	0.043992	0.126888	0.334399	0.313595	0.313595
104.5	3.12883	0.319608	0.012456	0.046153	0.112117	0.284739	0.251428	0.251428
105.5	3.09917	0.322667	0.009265	0.029408	0.072795	0.225437	0.191478	0.191478
106.5	3.07007	0.325725	0.006408	0.020639	0.056313	0.203169	0.173521	0.173521
107.5	3.04152	0.328784	0.010422	0.024942	0.053858	0.19362	0.169571	0.169571
108.5	3.01348	0.331842	0.006796	0.035544	0.055014	0.196881	0.176694	0.176694
109.5	2.98596	0.3349	0.007474	0.032499	0.067824	0.187273	0.165873	0.165873
110.5	2.95894	0.337959	0.011934	0.012679	0.031696	0.15279	0.124602	0.124602
111.5	2.9324	0.341017	-0.002393	0.002923	0.012279	0.105994	0.071039	0.071039
112.5	2.90634	0.344076	0.011112	0.014248	0.020291	0.079267	0.041907	0.041907
113.5	2.88073	0.347134	0.002616	0.009741	0.022927	0.064997	0.036244	0.036244
114.5	2.85557	0.350193	-0.001697	0.010948	0.035734	0.068697	0.052712	0.052712
115.5	2.83085	0.353251	0.011802	0.016019	0.038817	0.065671	0.047379	0.047379
116.5	2.80655	0.35631	0.013543	0.019313	0.018919	0.046092	0.027282	0.027282
117.5	2.78266	0.359368	-0.006334	-0.005703	-0.009325	0.023627	0.011249	0.011249
118.5	2.75918	0.362426	-3.4e-05	0.004618	-0.015147	0.01232	-0.000304	-0.000304
119.5	2.73609	0.365485	0.008667	0.001165	-0.014945	0.005697	-0.009933	-0.009933
120.5	2.71338	0.368543	0.00281	0.000817	-0.015447	0.004852	-0.007481	-0.007481
121.5	2.69105	0.371602	0.006879	0.00611	-0.010733	0.009407	0.000602	0.000602
122.5	2.66908	0.37466	0.007128	0.002925	-0.001683	0.014894	0.004174	0.004174
123.5	2.64747	0.377719	0.007714	0.000908	0.000519	0.023135	0.009482	0.009482
124.5	2.62621	0.380777	-0.004984	-0.013593	-0.01031	0.013353	-0.003073	-0.003073
125.5	2.60528	0.383836	-0.00436	0.00139	-0.003688	-0.011521	-0.025811	-0.025811
126.5	2.58469	0.386894	0.000264	0.005418	0.005912	-0.022987	-0.040499	-0.040499
127.5	2.56441	0.389953	-0.003544	0.006476	0.005174	-0.006022	-0.027076	-0.027076
128.5	2.54446	0.393011	0.003224	-0.012482	-0.011724	0.008695	-0.006319	-0.006319
129.5	2.52481	0.396069	-0.005159	-0.006431	-0.003873	0.018557	0.006364	0.006364
130.5	2.50546	0.399128	-0.00131	0.008011	0.005755	0.031882	0.0181	0.0181
131.5	2.48641	0.402186	0.002709	0.007447	0.006284	0.0352	0.025035	0.025035
132.5	2.46764	0.405245	-0.004352	-0.005204	-0.000748	0.029105	0.019794	0.019794
133.5	2.44916	0.408303	-0.000874	0.002092	0.004001	0.030081	0.0188	0.0188
134.5	2.43095	0.411362	0.009878	0.008712	0.011722	0.03854	0.027224	0.027224
135.5	2.41301	0.41442	0.006025	0.008236	0.018428	0.040042	0.031057	0.031057
136.5	2.39533	0.417479	0.00141	0.008099	0.011331	0.038784	0.030062	0.030062
137.5	2.37791	0.420537	0.006231	0.006444	-0.002299	0.03477	0.028453	0.028453
138.5	2.36074	0.423596	-0.002441	-0.002771	-0.007397	0.019501	0.008571	0.008571
139.5	2.34382	0.426654	0.000648	0.006013	-0.00411	0.022577	0.011342	0.011342
140.5	2.32714	0.429712	0.00145	0.011803	0.013509	0.029724	0.025235	0.025235
141.5	2.31069	0.432771	0.003951	0.011731	0.013961	0.019803	0.011682	0.011682
142.5	2.29448	0.435829	-0.009422	-0.002275	-0.003691	0.01199	0.004685	0.004685
143.5	2.27849	0.438888	0.003649	0.002769	-0.00696	0.014655	0.005614	0.005614
144.5	2.26272	0.441946	-0.000872	-0.000127	-0.004339	0.013342	-0.000537	-0.000537
145.5	2.24717	0.445005	0.000557	-0.002702	-0.004285	0.011209	-0.005794	-0.005794
146.5	2.23183	0.448063	0.00152	0.001592	0.001926	0.021513	0.011062	0.011062
147.5	2.2167	0.451122	0.008437	0.00407	0.005291	0.01851	0.010174	0.010174
148.5	2.20177	0.45418	-0.008495	-0.011308	-0.00305	0.000891	-0.006336	-0.006336
149.5	2.18704	0.457238	-0.001563	-0.001185	-0.003635	-0.008172	-0.011097	-0.011097
150.5	2.17251	0.460297	-0.001073	-0.002173	-0.003546	-0.001983	-0.005617	-0.005617
151.5	2.15817	0.463355	-0.000648	-0.011853	-0.0085	0.009959	0.002839	0.002839
152.5	2.14402	0.466414	-0.003525	-0.002176	0.004681	0.012932	0.000225	0.000225
153.5	2.13005	0.469472	-0.002133	-0.001641	0.011042	0.00619	-0.006616	-0.006616
154.5	2.11626	0.472531	0.000581	-0.005595	0.003286	0.000839	-0.003494	-0.003494
155.5	2.10266	0.475589	0.003763	-0.010109	-0.009876	0.009776	0.007062	0.007062
156.5	2.08922	0.478648	-0.003035	0.003283	-0.006375	0.013298	0.009407	0.009407
157.5	2.07595	0.481706	-0.002663	-0.002345	0.00184	0.010275	0.00397	0.00397
158.5	2.06286	0.484765	-0.002204	-0.005801	-0.006659	0.008838	0.006083	0.006083
159.5	2.04992	0.487823	0.000723	-0.003743	-0.004035	0.012766	0.016921	0.016921
160.5	2.03715	0.490881	-0.001151	-0.003393	0.014929	0.016821	0.0269	0.0269
161.5	2.02454	0.49394	0.006833	-0.000933	0.002193	0.012813	0.014659	0.014659
162.5	2.01208	0.496998	-0.00236	-0.003551	-0.017104	0.008804	0.004524	0.004524
163.5	1.99977	0.500057	-0.008014	-0.00806	-0.017516	0.002851	-0.003668	-0.003668
164.5	1.98762	0.503115	-0.004787	-0.007058	-0.0008	0.00249	-0.001067	-0.001067
165.5	1.97561	0.506174	0.004069	0.000193	0.011391	0.008714	0.005591	0.005591
166.5	1.96374	0.509232	0.001149	0.007394	0.003821	0.005126	0.002194	0.002194
167.5	1.95202	0.512291	-0.003078	0.001678	-0.014322	-0.005464	-0.004976	-0.004976
168.5	1.94043	0.515349	-0.000411	-0.010212	-0.016276	-0.007059	-0.008603	-0.008603
169.5	1.92898	0.518407	-0.007657	-0.010199	-0.012835	0.005467	0.008453	0.008453
170.5	1.91767	0.521466	0.002635	-0.000581	0.005865	0.007693	0.013912	0.013912
171.5	1.90649	0.524524	-0.00773	-0.005468	0.007288	0.003142	0.004773	0.004773
172.5	1.89544	0.527583	-0.007099	-0.004477	-0.001529	-0.005363	-0.002518	-0.002518
173.5	1.88451	0.530641	0.004897	0.004894	-0.001536	-0.001347	0.003798	0.003798

## Sheet: Figure 5
Data for Figure 5d
wave_number	fsc_nomask	fsc_sphericalmask	fsc_loosemask	fsc_tightmask	fsc_noisesub_true	fsc_noisesub
0.5	1	1	1	1	nan	1
1.5	0.999937	0.999976	0.999981	0.999999	-0.111111	0.999999
2.5	0.999895	0.999967	0.999972	0.999997	0.28125	0.999997
3.5	0.998917	0.999647	0.999814	0.999976	0.131291	0.999976
4.5	0.999688	0.999865	0.99994	0.999995	0.234783	0.999995
5.5	0.999388	0.999692	0.999882	0.999987	0.159533	0.999987
6.5	0.998955	0.999557	0.999773	0.999964	0.053797	0.999964
7.5	0.998861	0.99944	0.9998	0.999964	-0.021922	0.999964
8.5	0.998432	0.999315	0.999702	0.999949	-0.035152	0.999949
9.5	0.997533	0.998694	0.999463	0.999854	0.046285	0.999854
10.5	0.99532	0.997964	0.999087	0.99975	0.13713	0.99975
11.5	0.992591	0.996693	0.998712	0.999652	0.082771	0.999652
12.5	0.989196	0.995398	0.998364	0.999388	0.068765	0.999388
13.5	0.976322	0.989709	0.995567	0.99895	0.06877	0.99895
14.5	0.962646	0.983441	0.992868	0.998578	0.039562	0.998578
15.5	0.962101	0.981789	0.99083	0.9985	0.016222	0.9985
16.5	0.962868	0.981296	0.99005	0.998211	0.018286	0.998211
17.5	0.971174	0.985003	0.992087	0.997782	0.010714	0.997782
18.5	0.967084	0.984923	0.992351	0.997525	-0.015283	0.997525
19.5	0.957085	0.980576	0.990889	0.997507	-0.039622	0.997507
20.5	0.958713	0.980464	0.990025	0.997422	-0.015422	0.997422
21.5	0.962122	0.981279	0.990513	0.997123	0.01007	0.997123
22.5	0.956681	0.979947	0.989828	0.997141	-0.002487	0.997141
23.5	0.944292	0.974541	0.987341	0.99686	-0.022259	0.99686
24.5	0.941495	0.972808	0.985628	0.996442	-0.021964	0.996442
25.5	0.943041	0.972617	0.984134	0.996046	-0.022917	0.996046
26.5	0.934931	0.969878	0.983967	0.995325	-0.033522	0.995325
27.5	0.924824	0.964658	0.98056	0.994632	-0.019468	0.994632
28.5	0.913891	0.959392	0.977263	0.994097	0.000908	0.994097
29.5	0.90557	0.954345	0.974757	0.99299	0.009334	0.99299
30.5	0.895541	0.950919	0.971651	0.991762	0.001806	0.991762
31.5	0.883741	0.94215	0.96663	0.990135	-0.01679	0.990135
32.5	0.85968	0.93024	0.960042	0.987943	-0.025449	0.987943
33.5	0.81328	0.9027	0.943262	0.981809	-0.024801	0.981809
34.5	0.764563	0.874818	0.921323	0.973719	-0.024323	0.973719
35.5	0.733379	0.852268	0.906079	0.968836	-0.019728	0.968836
36.5	0.677369	0.82674	0.892452	0.962989	-0.008638	0.962989
37.5	0.66113	0.815957	0.879194	0.955169	0.004744	0.955169
38.5	0.60662	0.77679	0.855798	0.941588	0.004255	0.941588
39.5	0.566149	0.743259	0.834815	0.932765	0.004837	0.932765
40.5	0.531581	0.718319	0.809752	0.923276	-0.0091	0.923276
41.5	0.4828	0.676698	0.787238	0.910527	-0.012038	0.910527
42.5	0.466005	0.654748	0.767271	0.898114	-0.010814	0.898114
43.5	0.485674	0.666885	0.777799	0.900115	-0.010655	0.900115
44.5	0.475306	0.674821	0.779516	0.898132	-0.015554	0.898132
45.5	0.469404	0.661589	0.766358	0.889497	-0.025323	0.889497
46.5	0.4559	0.657111	0.764243	0.882865	-0.027975	0.882865
47.5	0.459961	0.659285	0.771447	0.880725	-0.022819	0.880725
48.5	0.466089	0.665481	0.779615	0.880599	-0.019721	0.880599
49.5	0.470758	0.675088	0.789409	0.887131	-0.023322	0.887131
50.5	0.495234	0.697177	0.800852	0.895878	-0.033358	0.895878
51.5	0.491587	0.704695	0.804003	0.896089	-0.048589	0.896089
52.5	0.513349	0.710249	0.811278	0.898666	-0.063812	0.898666
53.5	0.509418	0.714359	0.813739	0.902368	-0.048579	0.902368
54.5	0.515598	0.710567	0.814835	0.903762	-0.034755	0.903762
55.5	0.52868	0.730919	0.827546	0.904647	-0.037062	0.904647
56.5	0.536026	0.740802	0.831565	0.904524	0.014487	0.904524
57.5	0.544734	0.742898	0.834352	0.901643	0.194755	0.901643
58.5	0.516667	0.725854	0.828033	0.895144	0.467882	0.895144
59.5	0.494955	0.701715	0.806132	0.885319	0.69945	0.885319
60.5	0.433724	0.659627	0.778127	0.871026	0.776023	0.776023
61.5	0.406958	0.628023	0.754231	0.85643	0.785341	0.785341
62.5	0.371684	0.602291	0.740437	0.84583	0.79023	0.79023
63.5	0.324343	0.564382	0.713909	0.832372	0.785324	0.785324
64.5	0.306189	0.53262	0.69244	0.821697	0.780097	0.780097
65.5	0.272434	0.509152	0.672156	0.80961	0.774956	0.774956
66.5	0.215565	0.450872	0.609697	0.777522	0.741978	0.741978
67.5	0.182827	0.37656	0.561422	0.738968	0.697526	0.697526
68.5	0.152198	0.337064	0.515367	0.70253	0.661562	0.661562
69.5	0.12211	0.281644	0.457181	0.659882	0.62298	0.62298
70.5	0.104514	0.239144	0.403305	0.616874	0.578517	0.578517
71.5	0.058948	0.192203	0.357614	0.579393	0.536816	0.536816
72.5	0.060976	0.152199	0.292248	0.544489	0.503235	0.503235
73.5	0.042692	0.121409	0.253376	0.503563	0.472128	0.472128
74.5	0.045649	0.105249	0.224009	0.454416	0.422021	0.422021
75.5	0.032862	0.091744	0.187029	0.406744	0.373542	0.373542
76.5	0.023499	0.067122	0.147923	0.367768	0.338003	0.338003
77.5	0.02356	0.060887	0.125041	0.337999	0.314971	0.314971
78.5	0.009179	0.053354	0.110465	0.294376	0.275741	0.275741
79.5	0.010191	0.01236	0.062804	0.255437	0.238721	0.238721
80.5	-0.009157	0.002176	0.021852	0.213178	0.206136	0.206136
81.5	0.003527	0.005764	0.038048	0.185824	0.186604	0.186604
82.5	0.00167	0.022946	0.037467	0.156907	0.155519	0.155519
83.5	-0.001171	0.009827	0.022438	0.111394	0.111944	0.111944
84.5	-0.00646	0.001282	0.01627	0.070182	0.075936	0.075936
85.5	0.00772	-0.001545	0.005969	0.046352	0.049941	0.049941
86.5	0.007764	0.00751	0.027697	0.059872	0.060841	0.060841
87.5	0.008499	0.006813	0.026616	0.062797	0.055693	0.055693
88.5	0.003836	0.008217	0.019925	0.047575	0.039529	0.039529
89.5	-0.001409	-0.015785	-0.01291	0.040153	0.040106	0.040106
90.5	-0.005466	-0.009149	-0.011014	0.036123	0.037339	0.037339
91.5	-0.001487	-0.01085	0.005296	0.023289	0.020152	0.020152
92.5	0.008758	0.000677	0.004943	0.007552	-0.004504	-0.004504
93.5	0.000788	-0.010331	0.001474	0.012608	0.013954	0.013954
94.5	-0.012575	-0.015811	-0.013531	0.036432	0.044423	0.044423
95.5	0.005697	0.021405	0.022084	0.02804	0.033319	0.033319
96.5	-0.003947	-0.005697	-0.003396	-0.002281	-0.002052	-0.002052
97.5	0.009892	-0.004457	-0.014098	-1.3e-05	-0.002069	-0.002069
98.5	-0.018069	-0.01863	-0.016489	-0.000882	-0.004932	-0.004932
99.5	-0.002444	0.001993	0.007966	0.001263	0.005303	0.005303
100.5	-0.00496	-0.003442	0.001453	0.009758	0.019287	0.019287
101.5	-0.001137	-0.001096	0.00116	0.009195	0.010911	0.010911
102.5	-0.002957	0.003238	0.018232	0.021345	0.031679	0.031679
103.5	0.002311	-0.004082	0.010818	0.010182	0.028802	0.028802
104.5	0.001919	-0.009888	0.006907	-0.000196	0.018592	0.018592
105.5	-0.009085	-0.008915	0.005771	0.001743	0.014925	0.014925
106.5	-0.001086	0.002753	-0.007666	-0.014684	-0.002973	-0.002973
107.5	-0.009419	-0.010513	-0.003407	-0.022201	-0.0052	-0.0052
108.5	0.000185	-0.002232	0.001649	-0.016939	-0.003181	-0.003181
109.5	-0.002774	-0.007007	-0.015952	-0.027634	-0.022361	-0.022361
110.5	-0.004207	-0.005922	-0.026248	-0.024433	-0.024088	-0.024088
111.5	0.002887	-0.002294	-0.007788	-0.010564	-0.01964	-0.01964
112.5	-0.011687	0.002467	-0.013566	-0.003851	-0.013088	-0.013088
113.5	0.009209	0.010618	0.004862	0.004512	-0.01135	-0.01135
114.5	0.006757	0.012692	0.008798	0.007757	-0.00961	-0.00961
115.5	0.01265	0.002911	-0.004493	-0.007372	-0.01755	-0.01755
116.5	0.002069	0.001117	-0.023117	-0.035426	-0.040285	-0.040285
117.5	5e-05	0.000902	-0.011022	-0.026974	-0.021042	-0.021042
118.5	0.005408	-0.001183	-0.01016	-0.0066	0.001531	0.001531
119.5	-0.001117	-0.00751	-0.01151	-0.004991	-0.004966	-0.004966
120.5	0.000894	-0.005023	-0.012271	-0.017956	-0.030186	-0.030186
121.5	0.002784	-0.004727	-0.017056	-0.015316	-0.036184	-0.036184
122.5	0.003813	0.005151	0.005344	0.003894	-0.00817	-0.00817
123.5	0.003237	0.011881	0.007877	0.005795	-0.00037	-0.00037
124.5	0.000698	-0.001274	-0.004994	-0.009139	-0.006967	-0.006967
125.5	-0.003193	-0.00123	0.001226	-0.023166	-0.02141	-0.02141
126.5	0.000779	-0.000401	-0.00948	-0.006039	-0.003871	-0.003871
127.5	0.00551	0.002483	-0.000157	0.007679	0.009569	0.009569
128.5	-0.004928	0.003279	-0.010093	-0.012313	-0.016004	-0.016004
129.5	0.001996	-0.007212	-0.004385	-0.011574	-0.01531	-0.01531
130.5	0.006042	0.007139	0.003383	0.004327	0.009657	0.009657
131.5	0.006787	-0.002227	0.006198	0.004847	0.009485	0.009485
132.5	-0.001512	-0.00394	0.003567	-0.011634	-0.007194	-0.007194
133.5	-0.002106	-0.002492	0.012141	-0.010337	-0.006834	-0.006834
134.5	-0.007457	-0.006614	-0.007014	-0.002263	-0.006488	-0.006488
135.5	0.002254	-0.002838	0.012738	-0.003668	-0.013078	-0.013078
136.5	0.008424	0.004459	0.013101	0.006562	-0.003428	-0.003428
137.5	-0.002465	0.003226	0.003361	0.008307	0.00114	0.00114
138.5	-0.002078	0.005614	0.005239	-0.011308	-0.01173	-0.01173
139.5	0.004806	0.001367	0.0007	-0.019233	-0.017497	-0.017497
140.5	0.005253	0.005543	0.003455	-0.017821	-0.018255	-0.018255
141.5	0.003376	0.010374	0.004202	-0.005399	-0.007466	-0.007466
142.5	0.00476	0.004024	0.005218	-0.003566	-0.007263	-0.007263
143.5	0.001268	-0.004193	-0.004517	-0.009995	-0.012281	-0.012281
144.5	0.004264	0.002729	0.009396	-0.014149	-0.018516	-0.018516
145.5	0.01377	0.010834	-0.000514	-0.026871	-0.035453	-0.035453
146.5	0.007697	0.007038	0.01599	-0.02151	-0.024266	-0.024266
147.5	0.002844	0.006431	0.008082	-0.017738	-0.018581	-0.018581
148.5	-0.002077	0.005708	0.010104	-0.010464	-0.010649	-0.010649
149.5	-0.005802	0.000181	0.002576	-0.000423	-0.000239	-0.000239
150.5	-0.003853	0.001479	0.002914	0.00613	0.006046	0.006046
151.5	0.010653	0.006113	0.000707	-0.015177	-0.014743	-0.014743
152.5	-0.000719	-0.000377	-0.010426	-0.013543	-0.009919	-0.009919
153.5	-0.001096	0.003319	-0.012071	-0.015038	-0.006165	-0.006165
154.5	0.00195	-0.003018	-0.009377	-0.015163	-0.009843	-0.009843
155.5	0.008302	-0.001312	-0.000881	-0.005999	-0.002644	-0.002644
156.5	0.001973	-0.007899	-0.00819	-0.012834	-0.007471	-0.007471
157.5	-0.006364	-0.010412	-0.016522	-0.012189	-0.006209	-0.006209
158.5	0.000386	-0.005682	0.000957	-0.004018	-0.002378	-0.002378
159.5	-0.011583	-0.006133	-0.004428	-0.002035	-0.005646	-0.005646
160.5	-0.000951	-0.006124	-0.004307	-0.007144	-0.018101	-0.018101
161.5	0.004548	-0.002788	-0.007471	-0.020426	-0.030633	-0.030633
162.5	-2e-05	-0.000922	-0.006468	-0.028608	-0.032694	-0.032694
163.5	-0.000748	-0.001342	-0.004739	-0.027704	-0.030892	-0.030892
164.5	-0.000959	-0.008751	-0.003261	-0.020834	-0.032909	-0.032909
165.5	0.000172	0.00559	-0.00654	-0.008756	-0.023734	-0.023734
166.5	0.002948	-0.002417	-0.004515	-0.001345	-0.015704	-0.015704
167.5	0.001959	-0.005035	-0.007498	-0.006674	-0.018583	-0.018583
168.5	0.002557	-0.003961	-0.002583	0.000265	-0.004303	-0.004303
169.5	0.001063	-0.008608	-0.003553	-0.000585	-0.003272	-0.003272
170.5	-0.002129	-0.003158	-0.001276	-0.001951	-5.5e-05	-5.5e-05
171.5	-0.001182	-0.004253	0.003117	0.004641	0.003341	0.003341
172.5	0.000922	0.003543	0.012555	0.012391	0.008499	0.008499
173.5	-0.002244	0.001039	-4.9e-05	0.007925	0.003689	0.003689
174.5	-0.004373	-0.004575	-0.010903	-0.000251	-0.004313	-0.004313
175.5	-0.00243	-0.011262	-0.015168	-0.006488	-0.01227	-0.01227
176.5	-0.000263	5.4e-05	0.003228	-0.007136	-0.008785	-0.008785
177.5	-0.00119	0.0001	0.00312	-0.000233	0.000434	0.000434
178.5	-0.003027	0.004689	0.007528	-0.000434	-0.002463	-0.002463
179.5	0.005364	0.005301	0.002905	0.00335	0.004164	0.004164
180.5	0.007568	-0.002852	-0.004741	0.008331	0.01412	0.01412
181.5	0.003125	0.004396	0.004713	0.012755	0.020924	0.020924
182.5	0.007188	0.002744	0.008409	0.002219	0.004325	0.004325
183.5	-0.003908	0.001887	-0.007925	-0.009424	-0.013557	-0.013557
184.5	0.002337	0.00599	0.000989	-0.00407	-0.005803	-0.005803
185.5	0.001465	0.010235	0.005494	0.012596	0.014346	0.014346
186.5	0.005403	0.00514	0.004912	0.019773	0.017991	0.017991
187.5	0.0023	0.002381	-0.00379	0.006419	-0.000985	-0.000985
188.5	0.002607	0.00278	-0.001284	0.001534	-0.007798	-0.007798
189.5	0.005159	0.009967	0.009653	-0.006453	-0.015769	-0.015769
190.5	-0.00222	0.008236	0.007705	-0.005391	-0.011609	-0.011609
191.5	-0.000742	0.004595	0.002075	-0.004882	-0.007215	-0.007215
192.5	-0.002235	-0.002979	-0.003231	-0.018742	-0.019931	-0.019931
193.5	0.001569	-0.00313	-0.005264	-0.018324	-0.017623	-0.017623
194.5	-0.004597	0.000804	0.000944	-0.010791	-0.007953	-0.007953
195.5	0.000368	-0.001926	0.004313	-0.008514	-0.001917	-0.001917
196.5	-0.007976	-0.012388	-0.005801	0.003208	0.010042	0.010042
197.5	-0.00636	-0.003607	0.002433	0.017666	0.023027	0.023027
198.5	0.000821	0.000386	0.007064	0.020646	0.025275	0.025275
199.5	-0.000446	-0.001535	0.007507	0.017227	0.021948	0.021948
200.5	0.002974	0.001735	0.003384	0.014269	0.017191	0.017191
201.5	0.001033	0.00013	0.00246	0.003154	0.005804	0.005804
202.5	0.002617	0.001321	0.0019	-0.00331	-0.000583	-0.000583
203.5	0.00355	0.004526	0.00518	0.009353	0.01297	0.01297
204.5	-0.002107	0.002976	0.001788	0.0157	0.021278	0.021278
205.5	-0.000507	0.00208	0.001194	0.004963	0.010298	0.010298
206.5	-0.002475	-0.001989	-0.010033	-0.002566	0.000535	0.000535
207.5	-0.007502	-0.002231	-0.009028	-0.005488	-0.003175	-0.003175
208.5	-0.002729	2e-06	-0.001004	-0.002937	0.001136	0.001136
209.5	0.00129	0.001273	0.005506	0.000913	0.00447	0.00447
210.5	0.004949	0.005298	0.00526	0.007954	0.01098	0.01098
211.5	0.005223	0.004218	0.008213	0.006077	0.010118	0.010118
212.5	0.003391	0.004504	0.005121	0.014037	0.017289	0.017289
213.5	0.001216	0.003058	0.005443	0.021624	0.025171	0.025171
214.5	-0.001684	0.003022	0.007068	0.014128	0.021363	0.021363
215.5	-0.002413	0.00227	0.007135	0.007646	0.012591	0.012591
216.5	0.001246	0.003897	0.00975	0.013212	0.014599	0.014599
217.5	-0.001292	0.004623	0.001177	0.014257	0.013322	0.013322
218.5	-0.001428	0.005374	0.004205	0.007958	0.007263	0.007263

## Sheet: Figure 6
Data for Figure 6 b						Data for Figure 6 a					Data for Figure 6 c					Data for Figure 6 d
auc:	0.917847					auc:	0.930976				auc:	0.781229				auc:	0.772162
Precision:	0.545101	recall:	0.96606			Precision:	0.265459	recall:	0.988372		Precision:	0.316295	recall:	0.973118		Precision:	0.121746	recall:	0.993151
Precision:	0.697725	recall:	0.95032			Precision:	0.710584	recall:	0.940698		Precision:	0.594123	recall:	0.869624		Precision:	0.373961	recall:	0.924658
Precision:	0.756011	recall:	0.943433			Precision:	0.811975	recall:	0.898837		Precision:	0.683841	recall:	0.784946		Precision:	0.544248	recall:	0.842466
Precision:	0.809281	recall:	0.935071			Precision:	0.877784	recall:	0.847674		Precision:	0.738552	recall:	0.672043		Precision:	0.711111	recall:	0.657534
Precision:	0.868998	recall:	0.916872			Precision:	0.918145	recall:	0.782558		Precision:	0.792523	recall:	0.569892		Precision:	0.780488	recall:	0.438356
Precision:	0.903778	recall:	0.88244			Precision:	0.938003	recall:	0.677326		Precision:	0.813559	recall:	0.451613		Precision:	0.84	recall:	0.287671
Precision:	0.931306	recall:	0.813576			Precision:	0.956204	recall:	0.53314		Precision:	0.850649	recall:	0.352151		Precision:	0.904762	recall:	0.130137
Precision:	0.950482	recall:	0.727004			Precision:	0.969163	recall:	0.383721		Precision:	0.883178	recall:	0.254032		Precision:	1	recall:	0.0547945
Precision:	0.960636	recall:	0.624201			Precision:	0.981735	recall:	0.25		Precision:	0.905405	recall:	0.180108		Precision:	1	recall:	0
Precision:	0.965686	recall:	0.484506			Precision:	0.982979	recall:	0.134302		Precision:	0.905405	recall:	0
Precision:	0.965686	recall:	0			Precision:	0.982979	recall:	0

## Sheet: Figure 7
Data For Figure 7 Gaussian Noise 0.8 dB					Data For Figure 7 Gaussian Noise -9.5 dB					Data For Figure 7 Gaussian Noise -16 dB					Data For Figure 7 Gaussian Noise -17 dB
auc:	0.99121				auc:	0.964536				auc:	0.725604				auc:	0.660722
Precision:	0.478814	recall:	1		Precision:	0.266824	recall:	1		Precision:	0.252262	recall:	0.986726		Precision:	0.253801	recall:	0.960177
Precision:	0.648415	recall:	0.995575		Precision:	0.790076	recall:	0.915929		Precision:	0.641791	recall:	0.570796		Precision:	0.640449	recall:	0.504425
Precision:	0.703125	recall:	0.995575		Precision:	0.910053	recall:	0.761062		Precision:	0.745283	recall:	0.349558		Precision:	0.72619	recall:	0.269912
Precision:	0.740132	recall:	0.995575		Precision:	0.985507	recall:	0.60177		Precision:	0.768116	recall:	0.234513		Precision:	0.714286	recall:	0.199115
Precision:	0.896	recall:	0.99115		Precision:	0.990099	recall:	0.442478		Precision:	0.86	recall:	0.190265		Precision:	0.717391	recall:	0.146018
Precision:	0.780488	recall:	0.99115		Precision:	1	recall:	0.261062		Precision:	0.846154	recall:	0.146018		Precision:	0.710526	recall:	0.119469
Precision:	0.805755	recall:	0.99115		Precision:	1	recall:	0.150442		Precision:	0.848485	recall:	0.123894		Precision:	0.75	recall:	0.0929204
Precision:	0.835821	recall:	0.99115		Precision:	1	recall:	0.0486726		Precision:	0.857143	recall:	0.106195		Precision:	0.714286	recall:	0.0663717
Precision:	0.858238	recall:	0.99115		Precision:	1	recall:	0.00442478		Precision:	0.85	recall:	0.0752212		Precision:	0.764706	recall:	0.0575221
Precision:	0.864865	recall:	0.99115		Precision:	1	recall:	0.00442478		Precision:	0.823529	recall:	0.0619469		Precision:	0.785714	recall:	0.0486726
Precision:	0.917012	recall:	0.977876		Precision:	1	recall:	0		Precision:	0.857143	recall:	0.0530973		Precision:	0.785714	recall:	0.0486726
Precision:	0.920502	recall:	0.973451							Precision:	0.888889	recall:	0.0353982		Precision:	0.727273	recall:	0.0353982
Precision:	0.943478	recall:	0.960177							Precision:	1	recall:	0.0353982		Precision:	0.7	recall:	0.0309735
Precision:	0.943231	recall:	0.955752							Precision:	1	recall:	0.0265487		Precision:	0.7	recall:	0.0309735
Precision:	0.963801	recall:	0.942478							Precision:	1	recall:	0.0221239		Precision:	0.75	recall:	0.0265487
Precision:	0.962963	recall:	0.920354							Precision:	1	recall:	0.0132743		Precision:	0.833333	recall:	0.0221239
Precision:	0.962441	recall:	0.90708							Precision:	1	recall:	0.0132743		Precision:	0.8	recall:	0.0176991
Precision:	0.971014	recall:	0.889381							Precision:	1	recall:	0.00884956		Precision:	0.75	recall:	0.0132743
Precision:	0.975	recall:	0.862832							Precision:	1	recall:	0.00884956		Precision:	0.666667	recall:	0.00884956
Precision:	0.984694	recall:	0.853982							Precision:	1	recall:	0.00442478		Precision:	0.666667	recall:	0.00884956
Precision:	0.984043	recall:	0.818584							Precision:	1	recall:	0.00442478		Precision:	0.666667	recall:	0.00884956
Precision:	0.989189	recall:	0.809735							Precision:	1	recall:	0		Precision:	1	recall:	0.00884956
Precision:	0.99435	recall:	0.778761												Precision:	1	recall:	0.00884956
Precision:	0.994048	recall:	0.738938												Precision:	1	recall:	0.00884956
Precision:	0.993865	recall:	0.716814												Precision:	1	recall:	0.00884956
Precision:	1	recall:	0.685841												Precision:	1	recall:	0.00884956
Precision:	1	recall:	0.654867												Precision:	1	recall:	0.00442478
Precision:	1	recall:	0.637168												Precision:	1	recall:	0.00442478
Precision:	1	recall:	0.60177												Precision:	1	recall:	0.00442478
Precision:	1	recall:	0.59292												Precision:	1	recall:	0.00442478
Precision:	1	recall:	0.579646												Precision:	1	recall:	0.00442478
Precision:	1	recall:	0.566372												Precision:	1	recall:	0
Precision:	1	recall:	0.526549
Precision:	1	recall:	0.504425
Precision:	1	recall:	0.469027
Precision:	1	recall:	0.411504
Precision:	1	recall:	0.384956
Precision:	1	recall:	0.362832
Precision:	1	recall:	0.327434
Precision:	1	recall:	0.300885
Precision:	1	recall:	0.269912
Precision:	1	recall:	0.230088
Precision:	1	recall:	0.199115
Precision:	1	recall:	0.163717
Precision:	1	recall:	0
Data For Figure 7 Poisson Noise 0.8 dB					Data For Figure 7 Poisson Noise -9.5 dB					Data For Figure 7 Poisson Noise -16 dB					Data For Figure 7 Poisson Noise -17 dB
auc:	0.982374				auc:	0.988408				auc:	0.912507				auc:	0.6879
Precision:	0.530806	recall:	0.99115		Precision:	0.518433	recall:	0.995575		Precision:	0.242457	recall:	0.995575		Precision:	0.255787	recall:	0.977876
Precision:	0.690402	recall:	0.986726		Precision:	0.663717	recall:	0.995575		Precision:	0.480088	recall:	0.960177		Precision:	0.611399	recall:	0.522124
Precision:	0.721683	recall:	0.986726		Precision:	0.71885	recall:	0.995575		Precision:	0.62908	recall:	0.938053		Precision:	0.742574	recall:	0.331858
Precision:	0.743333	recall:	0.986726		Precision:	0.747508	recall:	0.995575		Precision:	0.710145	recall:	0.867257		Precision:	0.807692	recall:	0.185841
Precision:	0.766323	recall:	0.986726		Precision:	0.773196	recall:	0.995575		Precision:	0.767347	recall:	0.831858		Precision:	0.829268	recall:	0.150442
Precision:	0.802158	recall:	0.986726		Precision:	0.809353	recall:	0.995575		Precision:	0.821918	recall:	0.79646		Precision:	0.833333	recall:	0.132743
Precision:	0.822878	recall:	0.986726		Precision:	0.833333	recall:	0.995575		Precision:	0.862944	recall:	0.752212		Precision:	0.896552	recall:	0.115044
Precision:	0.844106	recall:	0.982301		Precision:	0.855513	recall:	0.995575		Precision:	0.883978	recall:	0.707965		Precision:	0.9	recall:	0.079646
Precision:	0.850575	recall:	0.982301		Precision:	0.896	recall:	0.99115		Precision:	0.924528	recall:	0.650442		Precision:	0.888889	recall:	0.0707965
Precision:	0.857143	recall:	0.982301		Precision:	0.888889	recall:	0.99115		Precision:	0.927152	recall:	0.619469		Precision:	0.882353	recall:	0.0663717
Precision:	0.898374	recall:	0.977876		Precision:	0.929167	recall:	0.986726		Precision:	0.956522	recall:	0.584071		Precision:	0.833333	recall:	0.0442478
Precision:	0.866667	recall:	0.977876		Precision:	0.932489	recall:	0.977876		Precision:	0.961832	recall:	0.557522		Precision:	0.8	recall:	0.0353982
Precision:	0.92735	recall:	0.960177		Precision:	0.932489	recall:	0.977876		Precision:	0.990566	recall:	0.464602		Precision:	0.714286	recall:	0.0221239
Precision:	0.93133	recall:	0.960177		Precision:	0.955357	recall:	0.946903		Precision:	0.990196	recall:	0.446903		Precision:	0.666667	recall:	0.0176991
Precision:	0.955357	recall:	0.946903		Precision:	0.963303	recall:	0.929204		Precision:	1	recall:	0.415929		Precision:	0.75	recall:	0.0132743
Precision:	0.963964	recall:	0.946903		Precision:	0.962617	recall:	0.911504		Precision:	1	recall:	0.371681		Precision:	0.75	recall:	0.0132743
Precision:	0.963636	recall:	0.938053		Precision:	0.962441	recall:	0.90708		Precision:	1	recall:	0.345133		Precision:	0.666667	recall:	0.00884956
Precision:	0.962963	recall:	0.920354		Precision:	0.966507	recall:	0.893805		Precision:	1	recall:	0.323009		Precision:	0.5	recall:	0.00442478
Precision:	0.971154	recall:	0.893805		Precision:	0.966184	recall:	0.884956		Precision:	1	recall:	0.300885		Precision:	0	recall:	0
Precision:	0.97549	recall:	0.880531		Precision:	0.970149	recall:	0.862832		Precision:	1	recall:	0.278761		Precision:	0	recall:	0
Precision:	0.975248	recall:	0.871681		Precision:	0.993789	recall:	0.707965		Precision:	1	recall:	0.261062
Precision:	0.979592	recall:	0.849558		Precision:	0.993548	recall:	0.681416		Precision:	1	recall:	0.238938
Precision:	0.984536	recall:	0.845133		Precision:	0.993421	recall:	0.668142		Precision:	1	recall:	0.212389
Precision:	0.989418	recall:	0.827434		Precision:	0.992958	recall:	0.623894		Precision:	1	recall:	0.19469
Precision:	0.989247	recall:	0.814159		Precision:	1	recall:	0.59292		Precision:	1	recall:	0.181416
Precision:	0.98895	recall:	0.792035		Precision:	1	recall:	0.561947		Precision:	1	recall:	0.137168
Precision:	0.994286	recall:	0.769912		Precision:	1	recall:	0.530973		Precision:	1	recall:	0.10177
Precision:	0.994048	recall:	0.738938		Precision:	1	recall:	0.513274		Precision:	1	recall:	0.0840708
Precision:	0.99375	recall:	0.70354		Precision:	1	recall:	0.477876		Precision:	1	recall:	0.0840708
Precision:	0.993548	recall:	0.681416		Precision:	1	recall:	0.420354		Precision:	1	recall:	0.0663717
Precision:	0.993243	recall:	0.650442		Precision:	1	recall:	0.384956		Precision:	1	recall:	0.0530973
Precision:	0.993056	recall:	0.632743		Precision:	1	recall:	0.349558		Precision:	1	recall:	0.0442478
Precision:	1	recall:	0.606195		Precision:	1	recall:	0.30531		Precision:	1	recall:	0.039823
Precision:	1	recall:	0.566372		Precision:	1	recall:	0.278761		Precision:	1	recall:	0.0309735
Precision:	1	recall:	0.548673		Precision:	1	recall:	0.252212		Precision:	1	recall:	0.0309735
Precision:	1	recall:	0.50885		Precision:	1	recall:	0.230088		Precision:	1	recall:	0.0265487
Precision:	1	recall:	0.486726		Precision:	1	recall:	0.20354		Precision:	1	recall:	0.0176991
Precision:	1	recall:	0.438053		Precision:	1	recall:	0		Precision:	1	recall:	0.0132743
Precision:	1	recall:	0.39823							Precision:	1	recall:	0.00884956
Precision:	1	recall:	0.353982							Precision:	1	recall:	0.00884956
Precision:	1	recall:	0.309735							Precision:	1	recall:	0
Precision:	1	recall:	0.283186
Precision:	1	recall:	0.256637
Precision:	1	recall:	0.225664
Precision:	1	recall:	0.19469
Precision:	1	recall:	0

## Sheet: Figure 8
Data For Figure 8
# of mrcs	Tcda1	klh
2	0.493	0.49
5	0.606	0.797
12	0.797	0.89
17	0.87	0.903
20	0.913	0.945
